# Supplementary material for: Bis[4-hy­droxy-3,5-dimeth­oxy­benzalde­hyde (2,4-dinitro­phen­yl)hydrazone] N,N-dimethyl­formamide disolvate monohydrate
Source: Acta Crystallogr Sect E Struct Rep Online. 2010 Sep 30;66(Pt 10):o2644. doi: 10.1107/S1600536810037803 (PMC2983379; doi:10.1107/S1600536810037803)
Supplement: Supplementary file 1 [file e-66-o2644-sup1.cif]

##############################################################################
###                                                                        ###
###        Electronic paper (Acta Crystallographica Section E)             ###
###                                                                        ###
##############################################################################
#                                                                            #
# This CIF contains the data in a paper accepted for publication in Acta     #
# Crystallographica Section E. It conforms to the requirements of Notes      #
# for Authors for Section E, and has been peer reviewed under the auspices   #
# of the IUCr Commission on Journals.                                        #
#                                                                            #
# Full details of the Crystallographic Information File format               #
# are given in the paper "The Crystallographic Information File (CIF):       #
# a New Standard Archive File for Crystallography" by S. R. Hall, F. H.      #
# Allen and I. D. Brown [Acta Cryst. (1991), A47, 655-685].                  #
#                                                                            #
# The current version of the core CIF dictionary is obtainable from          #
# ftp://ftp.iucr.org/pub/cif_core.dic. The current version number is 2.4.    #
#                                                                            #
# Software is freely available for graphical display of the structure(s) in  #
# this CIF.  For information consult the CIF home page http://www.iucr.org/  #
# cif/home.html                                                              #
#                                                                            #
# This file may be used for bona fide research purposes within the           #
# scientific community so long as proper attribution is given to the journal # 
# article from which it was obtained.                                        #
#                                                                            #
##############################################################################
                                             
data_global
_audit_creation_method     SHELXL-97
_journal_date_recd_electronic     2010-09-14
_journal_date_accepted     2010-09-21
_journal_name_full     'Acta Crystallographica, Section E'
_journal_year     2010
_journal_volume     66
_journal_issue     10
_journal_page_first     o2644
_journal_page_last     o2644
_journal_paper_category     QO
_journal_coeditor_code     DN2603
_publ_contact_author_name     'Zhao, Lin-xiu'
_publ_contact_author_address
;
College of Chemical Engineering and Environment,
North University of China,
Taiyuan 030051
P.R. China
;
_publ_contact_author_email     zhaolinxiu126@126.com
_publ_contact_author_fax     ?
_publ_contact_author_phone     ?
_publ_section_title
;
Bis[4-hydroxy-3,5-dimethoxybenzaldehyde (2,4-dinitrophenyl)hydrazone]
<i>N</i>,<i>N</i>-dimethylformamide disolvate monohydrate
;
_publ_section_title_footnote     .
loop_
    _publ_author_name
    _publ_author_address
    'Zhao, Lin-xiu'
;
College of Chemical Engineering and Environment,
North University of China,
Taiyuan 030051
People's Republic of China
;
    'Li, Gang-shen'
;
Key Laboratory of Surface and Interface Science of Henan,
School of Material & Chemical Engineering
Zhengzhou University of Light Industry
Zhengzhou 450002
People's Republic of China
;
data_I
_chemical_name_systematic
;
Bis[4-hydroxy-3,5-dimethoxybenzaldehyde (2,4-dinitrophenyl)hydrazone]
<i>N</i>,<i>N</i>-dimethylformamide disolvate monohydrate
;
_chemical_name_common     ?
_chemical_formula_moiety     '2(C15 H14 N4 O7), 2(C3 H7 N O), H2 O '
_chemical_formula_sum     'C36 H44 N10 O17'
_chemical_formula_structural     ?
_chemical_formula_analytical     ?
_chemical_formula_iupac     '2C15 H14 N4 O7 , 2C3 H7 N O, H2 O '
_chemical_formula_weight     888.81
_chemical_melting_point     ?
_symmetry_cell_setting     triclinic
_symmetry_space_group_name_H-M     'P -1'
_symmetry_space_group_name_Hall     '-P 1'
loop_
    _symmetry_equiv_pos_as_xyz
    'x, y, z'
    '-x, -y, -z'
_cell_length_a     12.208(2)
_cell_length_b     13.931(2)
_cell_length_c     14.537(2)
_cell_angle_alpha     62.405(16)
_cell_angle_beta     74.412(15)
_cell_angle_gamma     72.171(16)
_cell_volume     2062.1(6)
_cell_formula_units_Z     2
_cell_measurement_reflns_used     3010
_cell_measurement_theta_min     3.25
_cell_measurement_theta_max     26.32
_cell_measurement_temperature     293(2)
_exptl_crystal_description     block
_exptl_crystal_colour     red
_exptl_crystal_size_max     0.20
_exptl_crystal_size_mid     0.18
_exptl_crystal_size_min     0.17
_exptl_crystal_density_diffrn     1.431
_exptl_crystal_density_meas     ?
_exptl_crystal_density_method     'not measured'
_exptl_crystal_F_000     932
_exptl_absorpt_coefficient_mu     0.115
_exptl_absorpt_correction_type     multi-scan
_exptl_absorpt_process_details     'SADABS(Bruker, 1998)'
_exptl_absorpt_correction_T_min     0.975
_exptl_absorpt_correction_T_max     0.978
_exptl_special_details
;
;
_diffrn_ambient_temperature     293(2)
_diffrn_radiation_type     MoK\a
_diffrn_radiation_wavelength     0.71073
_diffrn_radiation_source     'fine-focus sealed tube'
_diffrn_radiation_monochromator     graphite
_diffrn_measurement_device_type     'Bruker SMART CCD area detector'
_diffrn_measurement_method     '\w scans'
_diffrn_detector_area_resol_mean     ?
_diffrn_reflns_number     15349
_diffrn_reflns_av_R_equivalents     0.0284
_diffrn_reflns_av_sigmaI/netI     0.1132
_diffrn_reflns_theta_min     3.08
_diffrn_reflns_theta_max     26.37
_diffrn_reflns_theta_full     26.37
_diffrn_measured_fraction_theta_max     0.998
_diffrn_measured_fraction_theta_full     0.998
_diffrn_reflns_limit_h_min     -15
_diffrn_reflns_limit_h_max     15
_diffrn_reflns_limit_k_min     -17
_diffrn_reflns_limit_k_max     17
_diffrn_reflns_limit_l_min     -18
_diffrn_reflns_limit_l_max     18
_diffrn_standards_number     ?
_diffrn_standards_interval_count     ?
_diffrn_standards_interval_time     ?
_diffrn_standards_decay_%     ?
loop_
    _diffrn_standard_refln_index_h
    _diffrn_standard_refln_index_k
    _diffrn_standard_refln_index_l
    ? ? ?
_refine_special_details
;
Refinement of <i>F</i>^2^ against ALL reflections. The weighted <i>R</i>-factor
<i>wR</i> and goodness of fit <i>S</i> are based on <i>F</i>^2^, conventional
<i>R</i>-factors <i>R</i> are based on <i>F</i>, with <i>F</i> set to zero for
negative <i>F</i>^2^. The threshold expression of <i>F</i>^2^ >
\s(<i>F</i>^2^) is used only for calculating <i>R</i>-factors(gt) <i>etc</i>.
and is not relevant to the choice of reflections for refinement.
<i>R</i>-factors based on <i>F</i>^2^ are statistically about twice as large
as those based on <i>F</i>, and <i>R</i>- factors based on ALL data will be
even larger.
;
_reflns_number_total     8436
_reflns_number_gt     3010
_reflns_threshold_expression     I>2\s(I)
_refine_ls_structure_factor_coef     Fsqd
_refine_ls_matrix_type     full
_refine_ls_R_factor_all     0.1278
_refine_ls_R_factor_gt     0.0349
_refine_ls_wR_factor_gt     0.0633
_refine_ls_wR_factor_ref     0.0709
_refine_ls_goodness_of_fit_ref     0.650
_refine_ls_restrained_S_all     0.650
_refine_ls_number_reflns     8417
_refine_ls_number_parameters     578
_refine_ls_number_restraints     0
_refine_ls_hydrogen_treatment     constr
_refine_ls_weighting_scheme     calc
_refine_ls_weighting_details
         'calc w=1/[\s^2^(Fo^2^)+(0.0322P)^2^+0.0000P] where P=(Fo^2^+2Fc^2^)/3'
_atom_sites_solution_hydrogens     geom
_atom_sites_solution_primary     direct
_atom_sites_solution_secondary     difmap
_refine_ls_shift/su_max     0.001
_refine_ls_shift/su_mean     0.000
_refine_diff_density_max     0.139
_refine_diff_density_min     -0.150
_refine_ls_extinction_method     none
_refine_ls_extinction_coef     ?
loop_
    _atom_type_symbol
    _atom_type_description
    _atom_type_scat_dispersion_real
    _atom_type_scat_dispersion_imag
    _atom_type_scat_source
    'C' 'C' 0.0033 0.0016
                         'International Tables Vol C Tables 4.2.6.8 and 6.1.1.4'
    'H' 'H' 0.0000 0.0000
                         'International Tables Vol C Tables 4.2.6.8 and 6.1.1.4'
    'N' 'N' 0.0061 0.0033
                         'International Tables Vol C Tables 4.2.6.8 and 6.1.1.4'
    'O' 'O' 0.0106 0.0060
                         'International Tables Vol C Tables 4.2.6.8 and 6.1.1.4'
_computing_data_collection     'SMART (Bruker, 1998)'
_computing_cell_refinement     'SAINT (Bruker, 1998)'
_computing_data_reduction     'SAINT (Bruker, 1998)'
_computing_structure_solution     'SHELXTL (Sheldrick, 2008)'
_computing_structure_refinement     'SHELXL97 (Sheldrick, 2008)'
_computing_molecular_graphics
;
ORTEPIII (Burnett & Johnson, 1996); ORTEP-3 for Windows(Farrugia,
1997) and
XP in SHELXTL (Sheldrick, 2008)
;
_computing_publication_material     'SHELXL97 (Sheldrick, 2008)'
loop_
    _atom_site_type_symbol
    _atom_site_label
    _atom_site_fract_x
    _atom_site_fract_y
    _atom_site_fract_z
    _atom_site_U_iso_or_equiv
    _atom_site_adp_type
    _atom_site_calc_flag
    _atom_site_refinement_flags
    _atom_site_occupancy
    _atom_site_disorder_assembly
    _atom_site_disorder_group
    O O1 1.16438(10) 0.47386(11) 0.11183(10) 0.0624(4) Uani d . 1 . .
    O O2 1.07317(10) 0.42369(12) 0.30577(10) 0.0659(4) Uani d . 1 . .
    H H2 1.0419 0.4212 0.3641 0.099 Uiso calc R 1 . .
    O O3 0.85512(10) 0.51899(11) 0.36572(10) 0.0569(4) Uani d . 1 . .
    O O4 0.60331(12) 0.98455(12) -0.26044(10) 0.0728(4) Uani d . 1 . .
    O O5 0.43491(13) 1.08306(14) -0.29372(12) 0.0977(6) Uani d . 1 . .
    O O6 0.10800(11) 1.07985(13) -0.03146(13) 0.0778(5) Uani d . 1 . .
    O O7 0.13071(12) 0.99503(14) 0.13233(14) 0.0843(5) Uani d . 1 . .
    N N1 0.69782(12) 0.77314(13) 0.01660(11) 0.0448(4) Uani d . 1 . .
    N N2 0.63799(12) 0.84473(12) -0.06680(12) 0.0453(4) Uani d . 1 . .
    H H2A 0.6722 0.8612 -0.1305 0.054 Uiso calc R 1 . .
    N N3 0.49985(15) 1.01377(15) -0.23198(14) 0.0577(5) Uani d . 1 . .
    N N4 0.16778(14) 1.01869(15) 0.03847(17) 0.0588(5) Uani d . 1 . .
    C C1 0.98729(14) 0.60679(15) 0.04999(15) 0.0424(5) Uani d . 1 . .
    H H1B 1.0192 0.6253 -0.0203 0.051 Uiso calc R 1 . .
    C C2 1.05264(15) 0.52930(16) 0.12764(16) 0.0433(5) Uani d . 1 . .
    C C3 1.00473(15) 0.50120(16) 0.23327(15) 0.0430(5) Uani d . 1 . .
    C C4 0.89093(15) 0.55258(16) 0.25985(16) 0.0409(5) Uani d . 1 . .
    C C5 0.82687(14) 0.62989(15) 0.18204(15) 0.0437(5) Uani d . 1 . .
    H H5A 0.7513 0.6645 0.1997 0.052 Uiso calc R 1 . .
    C C6 0.87395(14) 0.65703(15) 0.07682(16) 0.0389(5) Uani d . 1 . .
    C C7 1.22460(14) 0.50572(16) 0.00683(14) 0.0530(6) Uani d . 1 . .
    H H7B 1.3025 0.4619 0.0071 0.079 Uiso calc R 1 . .
    H H7C 1.2270 0.5827 -0.0228 0.079 Uiso calc R 1 . .
    H H7D 1.1847 0.4940 -0.0345 0.079 Uiso calc R 1 . .
    C C8 0.73980(15) 0.56672(18) 0.39943(15) 0.0712(7) Uani d . 1 . .
    H H8A 0.7263 0.5385 0.4746 0.107 Uiso calc R 1 . .
    H H8B 0.6853 0.5480 0.3768 0.107 Uiso calc R 1 . .
    H H8C 0.7300 0.6458 0.3696 0.107 Uiso calc R 1 . .
    C C9 0.80494(15) 0.73386(15) -0.00621(15) 0.0446(5) Uani d . 1 . .
    H H9A 0.8391 0.7543 -0.0761 0.053 Uiso calc R 1 . .
    C C10 0.52455(15) 0.88791(15) -0.04531(15) 0.0381(5) Uani d . 1 . .
    C C11 0.45313(15) 0.96713(16) -0.12119(15) 0.0410(5) Uani d . 1 . .
    C C12 0.33727(15) 1.00841(16) -0.09368(16) 0.0455(5) Uani d . 1 . .
    H H12A 0.2922 1.0600 -0.1455 0.055 Uiso calc R 1 . .
    C C13 0.28912(15) 0.97383(17) 0.00874(17) 0.0455(5) Uani d . 1 . .
    C C14 0.35523(16) 0.89655(16) 0.08688(15) 0.0516(6) Uani d . 1 . .
    H H14A 0.3216 0.8734 0.1571 0.062 Uiso calc R 1 . .
    C C15 0.46907(16) 0.85492(16) 0.06046(15) 0.0497(5) Uani d . 1 . .
    H H15A 0.5122 0.8029 0.1136 0.060 Uiso calc R 1 . .
    O O9 1.60110(10) -0.20303(11) 0.61612(10) 0.0575(4) Uani d . 1 . .
    O O10 1.50993(10) -0.25838(13) 0.81097(10) 0.0650(4) Uani d . 1 . .
    H H10 1.4725 -0.2779 0.8702 0.098 Uiso calc R 1 . .
    O O11 1.27984(10) -0.19778(11) 0.87289(10) 0.0530(4) Uani d . 1 . .
    O O12 1.00060(11) 0.22634(13) 0.25371(10) 0.0710(5) Uani d . 1 . .
    O O13 0.83852(12) 0.34266(12) 0.22412(10) 0.0715(4) Uani d . 1 . .
    O O14 0.56221(14) 0.28231(17) 0.65779(15) 0.1112(7) Uani d . 1 . .
    O O15 0.53231(12) 0.36640(14) 0.49623(14) 0.0901(6) Uani d . 1 . .
    N N6 1.11811(12) 0.05058(12) 0.52678(11) 0.0437(4) Uani d . 1 . .
    N N7 1.05646(11) 0.12124(12) 0.44502(11) 0.0459(4) Uani d . 1 . .
    H H7 1.0884 0.1369 0.3808 0.055 Uiso calc R 1 . .
    N N8 0.90520(15) 0.27239(15) 0.28452(13) 0.0508(5) Uani d . 1 . .
    N N9 0.59430(15) 0.30440(18) 0.56430(19) 0.0734(6) Uani d . 1 . .
    C C19 1.41392(14) -0.10112(15) 0.55671(14) 0.0421(5) Uani d . 1 . .
    H H19A 1.4459 -0.0826 0.4865 0.051 Uiso calc R 1 . .
    C C20 1.48356(15) -0.16602(16) 0.63432(15) 0.0415(5) Uani d . 1 . .
    C C21 1.43604(15) -0.19613(16) 0.73928(15) 0.0423(5) Uani d . 1 . .
    C C22 1.31679(15) -0.16104(15) 0.76710(15) 0.0408(5) Uani d . 1 . .
    C C23 1.24810(14) -0.09458(15) 0.69001(15) 0.0402(5) Uani d . 1 . .
    H H23A 1.1690 -0.0698 0.7083 0.048 Uiso calc R 1 . .
    C C24 1.29642(14) -0.06399(15) 0.58421(15) 0.0368(5) Uani d . 1 . .
    C C25 1.65080(14) -0.20819(16) 0.51718(15) 0.0559(6) Uani d . 1 . .
    H H25A 1.7314 -0.2446 0.5181 0.084 Uiso calc R 1 . .
    H H25B 1.6441 -0.1344 0.4625 0.084 Uiso calc R 1 . .
    H H25C 1.6102 -0.2490 0.5045 0.084 Uiso calc R 1 . .
    C C26 1.15956(15) -0.16295(17) 0.90709(15) 0.0584(6) Uani d . 1 . .
    H H26A 1.1445 -0.1954 0.9824 0.088 Uiso calc R 1 . .
    H H26B 1.1133 -0.1864 0.8805 0.088 Uiso calc R 1 . .
    H H26C 1.1399 -0.0836 0.8814 0.088 Uiso calc R 1 . .
    C C27 1.22455(15) 0.00984(15) 0.50237(14) 0.0420(5) Uani d . 1 . .
    H H27A 1.2563 0.0273 0.4322 0.050 Uiso calc R 1 . .
    C C28 0.94411(15) 0.16467(16) 0.46994(15) 0.0390(5) Uani d . 1 . .
    C C29 0.86909(15) 0.24109(16) 0.39592(15) 0.0390(5) Uani d . 1 . .
    C C30 0.75571(15) 0.28574(16) 0.42727(16) 0.0474(5) Uani d . 1 . .
    H H30A 0.7081 0.3364 0.3772 0.057 Uiso calc R 1 . .
    C C31 0.71345(15) 0.25594(18) 0.53100(18) 0.0513(6) Uani d . 1 . .
    C C32 0.78217(17) 0.17783(18) 0.60649(16) 0.0591(6) Uani d . 1 . .
    H H32A 0.7516 0.1556 0.6774 0.071 Uiso calc R 1 . .
    C C33 0.89359(15) 0.13397(17) 0.57704(15) 0.0508(6) Uani d . 1 . .
    H H33A 0.9387 0.0820 0.6287 0.061 Uiso calc R 1 . .
    O O8 1.48326(14) -0.35737(15) 1.01517(13) 0.0855(5) Uani d . 1 . .
    N N5 1.44236(15) -0.46103(15) 1.18764(15) 0.0591(5) Uani d . 1 . .
    C C16 1.3621(2) -0.5215(2) 1.2721(2) 0.1249(10) Uani d . 1 . .
    H H16A 1.2958 -0.5157 1.2449 0.187 Uiso calc R 1 . .
    H H16B 1.3372 -0.4910 1.3234 0.187 Uiso calc R 1 . .
    H H16C 1.3999 -0.5980 1.3043 0.187 Uiso calc R 1 . .
    C C17 1.55486(19) -0.4729(2) 1.20919(19) 0.1105(10) Uani d . 1 . .
    H H17A 1.5943 -0.4196 1.1506 0.166 Uiso calc R 1 . .
    H H17B 1.5996 -0.5463 1.2206 0.166 Uiso calc R 1 . .
    H H17C 1.5460 -0.4606 1.2708 0.166 Uiso calc R 1 . .
    C C18 1.4189(2) -0.4036(2) 1.0903(2) 0.0687(7) Uani d . 1 . .
    H H18A 1.3454 -0.3989 1.0796 0.082 Uiso calc R 1 . .
    O O16 1.05419(13) 0.35079(13) 0.50902(12) 0.0826(5) Uani d . 1 . .
    N N10 0.99256(16) 0.27610(16) 0.68363(15) 0.0612(5) Uani d . 1 . .
    C C34 1.0898(2) 0.18411(19) 0.70500(18) 0.0913(8) Uani d . 1 . .
    H H34A 1.1262 0.1747 0.6415 0.137 Uiso calc R 1 . .
    H H34B 1.0636 0.1181 0.7564 0.137 Uiso calc R 1 . .
    H H34C 1.1450 0.1978 0.7314 0.137 Uiso calc R 1 . .
    C C35 0.9053(2) 0.2821(2) 0.77290(19) 0.1047(9) Uani d . 1 . .
    H H35A 0.8439 0.3460 0.7487 0.157 Uiso calc R 1 . .
    H H35B 0.9407 0.2877 0.8212 0.157 Uiso calc R 1 . .
    H H35C 0.8739 0.2164 0.8075 0.157 Uiso calc R 1 . .
    C C36 0.9843(2) 0.3510(2) 0.5864(2) 0.0707(7) Uani d . 1 . .
    H H36A 0.9193 0.4090 0.5761 0.085 Uiso calc R 1 . .
    O O17 1.23621(9) 0.22474(10) 0.25040(9) 0.0597(4) Uani d . 1 . .
    H H1A 1.2979 0.2211 0.2686 0.090 Uiso d R 1 . .
    H H1C 1.1978 0.2900 0.2365 0.090 Uiso d R 1 . .
loop_
    _atom_site_aniso_label
    _atom_site_aniso_U_11
    _atom_site_aniso_U_22
    _atom_site_aniso_U_33
    _atom_site_aniso_U_12
    _atom_site_aniso_U_13
    _atom_site_aniso_U_23
    O1 0.0430(8) 0.0772(11) 0.0370(9) 0.0134(8) -0.0032(7) -0.0168(9)
    O2 0.0507(8) 0.0798(11) 0.0380(9) 0.0137(8) -0.0100(7) -0.0156(10)
    O3 0.0440(8) 0.0741(11) 0.0346(9) 0.0035(7) -0.0039(7) -0.0189(9)
    O4 0.0555(9) 0.0804(12) 0.0404(10) 0.0060(8) 0.0022(7) -0.0082(9)
    O5 0.0738(10) 0.1211(15) 0.0393(10) 0.0138(10) -0.0209(9) 0.0002(11)
    O6 0.0493(9) 0.0871(13) 0.0820(13) 0.0085(8) -0.0174(9) -0.0330(11)
    O7 0.0625(10) 0.0978(14) 0.0652(12) -0.0032(9) 0.0150(9) -0.0332(12)
    N1 0.0419(10) 0.0443(11) 0.0397(11) -0.0020(8) -0.0161(9) -0.0097(10)
    N2 0.0404(9) 0.0488(12) 0.0312(11) -0.0001(8) -0.0078(8) -0.0083(10)
    N3 0.0542(12) 0.0635(14) 0.0365(12) -0.0017(10) -0.0117(10) -0.0094(11)
    N4 0.0455(12) 0.0585(15) 0.0683(16) -0.0062(10) -0.0046(11) -0.0280(14)
    C1 0.0436(12) 0.0486(14) 0.0311(13) -0.0077(10) -0.0064(10) -0.0142(12)
    C2 0.0359(11) 0.0488(14) 0.0389(14) 0.0008(10) -0.0063(10) -0.0188(13)
    C3 0.0422(12) 0.0444(14) 0.0349(13) 0.0011(10) -0.0124(10) -0.0130(12)
    C4 0.0388(11) 0.0487(15) 0.0340(13) -0.0072(10) -0.0044(10) -0.0179(12)
    C5 0.0365(11) 0.0480(15) 0.0435(14) -0.0026(10) -0.0076(11) -0.0195(13)
    C6 0.0336(11) 0.0401(14) 0.0409(14) -0.0003(10) -0.0124(10) -0.0163(12)
    C7 0.0444(11) 0.0678(16) 0.0413(14) -0.0075(11) 0.0025(10) -0.0258(13)
    C8 0.0540(13) 0.0950(19) 0.0485(15) 0.0000(13) 0.0054(11) -0.0334(15)
    C9 0.0430(12) 0.0485(14) 0.0386(14) -0.0045(11) -0.0092(10) -0.0167(12)
    C10 0.0392(11) 0.0372(13) 0.0341(13) -0.0046(10) -0.0078(10) -0.0128(12)
    C11 0.0430(12) 0.0443(14) 0.0306(13) -0.0080(10) -0.0068(10) -0.0115(12)
    C12 0.0400(12) 0.0489(15) 0.0434(15) -0.0004(10) -0.0139(11) -0.0173(13)
    C13 0.0366(12) 0.0496(15) 0.0467(15) -0.0030(11) -0.0049(11) -0.0216(14)
    C14 0.0527(14) 0.0576(16) 0.0340(14) -0.0092(12) 0.0003(11) -0.0156(13)
    C15 0.0528(13) 0.0512(15) 0.0309(13) -0.0022(11) -0.0095(10) -0.0091(12)
    O9 0.0345(7) 0.0843(11) 0.0371(9) 0.0035(7) -0.0047(6) -0.0219(9)
    O10 0.0462(8) 0.0904(12) 0.0355(9) 0.0015(8) -0.0110(7) -0.0146(10)
    O11 0.0453(8) 0.0658(10) 0.0300(9) -0.0042(7) -0.0024(7) -0.0117(8)
    O12 0.0437(8) 0.1124(13) 0.0389(10) -0.0004(9) -0.0037(7) -0.0280(10)
    O13 0.0695(9) 0.0791(12) 0.0399(10) -0.0023(9) -0.0239(8) -0.0033(9)
    O14 0.0760(11) 0.1595(19) 0.0773(15) 0.0073(11) 0.0125(10) -0.0650(15)
    O15 0.0479(9) 0.1076(15) 0.0949(15) 0.0140(9) -0.0156(10) -0.0420(13)
    N6 0.0382(10) 0.0495(12) 0.0339(11) -0.0018(8) -0.0139(8) -0.0097(10)
    N7 0.0376(9) 0.0596(12) 0.0304(10) -0.0008(8) -0.0094(8) -0.0140(10)
    N8 0.0471(11) 0.0634(14) 0.0379(12) -0.0126(10) -0.0128(10) -0.0138(11)
    N9 0.0451(12) 0.0926(18) 0.0819(18) 0.0003(11) -0.0031(12) -0.0485(17)
    C19 0.0411(11) 0.0454(14) 0.0293(13) -0.0067(10) -0.0038(10) -0.0092(11)
    C20 0.0325(11) 0.0481(14) 0.0368(13) -0.0051(10) -0.0034(10) -0.0149(12)
    C21 0.0367(11) 0.0501(14) 0.0338(13) -0.0006(10) -0.0131(10) -0.0135(12)
    C22 0.0423(12) 0.0454(15) 0.0280(13) -0.0087(10) -0.0007(10) -0.0127(13)
    C23 0.0314(10) 0.0441(14) 0.0383(13) -0.0062(10) -0.0057(10) -0.0124(12)
    C24 0.0352(11) 0.0392(13) 0.0319(13) -0.0050(10) -0.0081(10) -0.0114(12)
    C25 0.0450(12) 0.0618(16) 0.0493(15) -0.0032(11) 0.0013(11) -0.0233(13)
    C26 0.0482(12) 0.0751(17) 0.0421(14) -0.0094(11) 0.0052(10) -0.0251(13)
    C27 0.0417(11) 0.0457(14) 0.0340(13) -0.0074(10) -0.0061(10) -0.0136(12)
    C28 0.0355(11) 0.0485(14) 0.0321(13) -0.0095(10) -0.0084(9) -0.0139(12)
    C29 0.0383(11) 0.0485(14) 0.0294(13) -0.0103(10) -0.0048(10) -0.0150(12)
    C30 0.0399(12) 0.0474(15) 0.0498(15) 0.0004(10) -0.0163(11) -0.0168(14)
    C31 0.0344(12) 0.0663(17) 0.0533(16) -0.0037(11) -0.0024(11) -0.0315(15)
    C32 0.0510(13) 0.0859(18) 0.0380(15) -0.0095(13) -0.0034(11) -0.0286(15)
    C33 0.0426(12) 0.0713(16) 0.0314(14) -0.0082(11) -0.0075(10) -0.0169(13)
    O8 0.0799(12) 0.1070(15) 0.0471(12) -0.0114(10) -0.0173(9) -0.0147(12)
    N5 0.0610(12) 0.0592(13) 0.0424(13) -0.0091(10) -0.0074(10) -0.0115(11)
    C16 0.119(2) 0.104(2) 0.099(2) -0.047(2) 0.0239(19) -0.007(2)
    C17 0.0744(17) 0.162(3) 0.0693(19) 0.0021(17) -0.0319(15) -0.033(2)
    C18 0.0560(16) 0.083(2) 0.071(2) -0.0053(14) -0.0170(15) -0.0374(19)
    O16 0.0766(11) 0.0999(14) 0.0364(10) 0.0050(10) -0.0109(8) -0.0131(10)
    N10 0.0809(13) 0.0586(14) 0.0384(13) -0.0199(11) 0.0006(11) -0.0173(12)
    C34 0.1037(19) 0.085(2) 0.0574(18) 0.0015(17) -0.0343(15) -0.0085(16)
    C35 0.131(2) 0.095(2) 0.074(2) -0.0475(18) 0.0401(18) -0.0392(19)
    C36 0.0670(16) 0.0641(19) 0.062(2) -0.0025(14) -0.0107(15) -0.0177(18)
    O17 0.0451(7) 0.0630(10) 0.0647(10) 0.0003(7) -0.0195(7) -0.0226(9)
_geom_special_details
;
 All esds (except the esd in the dihedral angle between two l.s. planes)
 are estimated using the full covariance matrix.  The cell esds are taken
 into account individually in the estimation of esds in distances, angles
 and torsion angles; correlations between esds in cell parameters are only
 used when they are defined by crystal symmetry.  An approximate (isotropic)
 treatment of cell esds is used for estimating esds involving l.s. planes.
;
loop_
    _geom_bond_atom_site_label_1
    _geom_bond_atom_site_label_2
    _geom_bond_site_symmetry_2
    _geom_bond_distance
    _geom_bond_publ_flag
    O1 C2 . 1.3641(19) ?
    O1 C7 . 1.4270(19) ?
    O2 C3 . 1.357(2) ?
    O2 H2 . 0.8200 ?
    O3 C4 . 1.369(2) ?
    O3 C8 . 1.4220(18) ?
    O4 N3 . 1.2217(17) ?
    O5 N3 . 1.2153(18) ?
    O6 N4 . 1.2279(19) ?
    O7 N4 . 1.232(2) ?
    N1 C9 . 1.2714(19) ?
    N1 N2 . 1.3813(18) ?
    N2 C10 . 1.3450(19) ?
    N2 H2A . 0.8600 ?
    N3 C11 . 1.451(2) ?
    N4 C13 . 1.453(2) ?
    C1 C2 . 1.380(2) ?
    C1 C6 . 1.388(2) ?
    C1 H1B . 0.9300 ?
    C2 C3 . 1.398(2) ?
    C3 C4 . 1.397(2) ?
    C4 C5 . 1.372(2) ?
    C5 C6 . 1.392(2) ?
    C5 H5A . 0.9300 ?
    C6 C9 . 1.452(2) ?
    C7 H7B . 0.9600 ?
    C7 H7C . 0.9600 ?
    C7 H7D . 0.9600 ?
    C8 H8A . 0.9600 ?
    C8 H8B . 0.9600 ?
    C8 H8C . 0.9600 ?
    C9 H9A . 0.9300 ?
    C10 C11 . 1.412(2) ?
    C10 C15 . 1.418(2) ?
    C11 C12 . 1.379(2) ?
    C12 C13 . 1.354(2) ?
    C12 H12A . 0.9300 ?
    C13 C14 . 1.389(2) ?
    C14 C15 . 1.357(2) ?
    C14 H14A . 0.9300 ?
    C15 H15A . 0.9300 ?
    O9 C20 . 1.3654(18) ?
    O9 C25 . 1.4290(18) ?
    O10 C21 . 1.3567(19) ?
    O10 H10 . 0.8200 ?
    O11 C22 . 1.3674(19) ?
    O11 C26 . 1.4262(18) ?
    O12 N8 . 1.2236(17) ?
    O13 N8 . 1.2213(17) ?
    O14 N9 . 1.223(2) ?
    O15 N9 . 1.228(2) ?
    N6 C27 . 1.2743(18) ?
    N6 N7 . 1.3753(17) ?
    N7 C28 . 1.3440(19) ?
    N7 H7 . 0.8600 ?
    N8 C29 . 1.445(2) ?
    N9 C31 . 1.459(2) ?
    C19 C20 . 1.383(2) ?
    C19 C24 . 1.383(2) ?
    C19 H19A . 0.9300 ?
    C20 C21 . 1.386(2) ?
    C21 C22 . 1.397(2) ?
    C22 C23 . 1.373(2) ?
    C23 C24 . 1.398(2) ?
    C23 H23A . 0.9300 ?
    C24 C27 . 1.455(2) ?
    C25 H25A . 0.9600 ?
    C25 H25B . 0.9600 ?
    C25 H25C . 0.9600 ?
    C26 H26A . 0.9600 ?
    C26 H26B . 0.9600 ?
    C26 H26C . 0.9600 ?
    C27 H27A . 0.9300 ?
    C28 C29 . 1.415(2) ?
    C28 C33 . 1.420(2) ?
    C29 C30 . 1.381(2) ?
    C30 C31 . 1.358(2) ?
    C30 H30A . 0.9300 ?
    C31 C32 . 1.386(3) ?
    C32 C33 . 1.352(2) ?
    C32 H32A . 0.9300 ?
    C33 H33A . 0.9300 ?
    O8 C18 . 1.193(2) ?
    N5 C18 . 1.324(3) ?
    N5 C17 . 1.434(2) ?
    N5 C16 . 1.441(3) ?
    C16 H16A . 0.9600 ?
    C16 H16B . 0.9600 ?
    C16 H16C . 0.9600 ?
    C17 H17A . 0.9600 ?
    C17 H17B . 0.9600 ?
    C17 H17C . 0.9600 ?
    C18 H18A . 0.9300 ?
    O16 C36 . 1.216(2) ?
    N10 C36 . 1.320(3) ?
    N10 C34 . 1.431(2) ?
    N10 C35 . 1.459(2) ?
    C34 H34A . 0.9600 ?
    C34 H34B . 0.9600 ?
    C34 H34C . 0.9600 ?
    C35 H35A . 0.9600 ?
    C35 H35B . 0.9600 ?
    C35 H35C . 0.9600 ?
    C36 H36A . 0.9300 ?
    O17 H1A . 0.8434 ?
    O17 H1C . 0.8411 ?
loop_
    _geom_angle_atom_site_label_1
    _geom_angle_atom_site_label_2
    _geom_angle_atom_site_label_3
    _geom_angle_site_symmetry_1
    _geom_angle_site_symmetry_3
    _geom_angle
    _geom_angle_publ_flag
    C2 O1 C7 . . 118.08(15) ?
    C3 O2 H2 . . 109.5 ?
    C4 O3 C8 . . 117.50(14) ?
    C9 N1 N2 . . 116.51(15) ?
    C10 N2 N1 . . 117.98(15) ?
    C10 N2 H2A . . 121.0 ?
    N1 N2 H2A . . 121.0 ?
    O5 N3 O4 . . 121.83(19) ?
    O5 N3 C11 . . 118.69(18) ?
    O4 N3 C11 . . 119.45(17) ?
    O6 N4 O7 . . 123.38(18) ?
    O6 N4 C13 . . 118.2(2) ?
    O7 N4 C13 . . 118.4(2) ?
    C2 C1 C6 . . 119.96(17) ?
    C2 C1 H1B . . 120.0 ?
    C6 C1 H1B . . 120.0 ?
    O1 C2 C1 . . 125.71(17) ?
    O1 C2 C3 . . 114.22(17) ?
    C1 C2 C3 . . 120.06(17) ?
    O2 C3 C4 . . 123.09(18) ?
    O2 C3 C2 . . 117.15(16) ?
    C4 C3 C2 . . 119.76(18) ?
    O3 C4 C5 . . 126.32(17) ?
    O3 C4 C3 . . 113.97(17) ?
    C5 C4 C3 . . 119.71(18) ?
    C4 C5 C6 . . 120.61(17) ?
    C4 C5 H5A . . 119.7 ?
    C6 C5 H5A . . 119.7 ?
    C1 C6 C5 . . 119.89(18) ?
    C1 C6 C9 . . 118.85(18) ?
    C5 C6 C9 . . 121.21(17) ?
    O1 C7 H7B . . 109.5 ?
    O1 C7 H7C . . 109.5 ?
    H7B C7 H7C . . 109.5 ?
    O1 C7 H7D . . 109.5 ?
    H7B C7 H7D . . 109.5 ?
    H7C C7 H7D . . 109.5 ?
    O3 C8 H8A . . 109.5 ?
    O3 C8 H8B . . 109.5 ?
    H8A C8 H8B . . 109.5 ?
    O3 C8 H8C . . 109.5 ?
    H8A C8 H8C . . 109.5 ?
    H8B C8 H8C . . 109.5 ?
    N1 C9 C6 . . 120.06(18) ?
    N1 C9 H9A . . 120.0 ?
    C6 C9 H9A . . 120.0 ?
    N2 C10 C11 . . 124.94(17) ?
    N2 C10 C15 . . 119.70(18) ?
    C11 C10 C15 . . 115.35(17) ?
    C12 C11 C10 . . 121.97(18) ?
    C12 C11 N3 . . 116.52(18) ?
    C10 C11 N3 . . 121.43(17) ?
    C13 C12 C11 . . 119.99(19) ?
    C13 C12 H12A . . 120.0 ?
    C11 C12 H12A . . 120.0 ?
    C12 C13 C14 . . 120.62(18) ?
    C12 C13 N4 . . 120.3(2) ?
    C14 C13 N4 . . 119.1(2) ?
    C15 C14 C13 . . 119.77(18) ?
    C15 C14 H14A . . 120.1 ?
    C13 C14 H14A . . 120.1 ?
    C14 C15 C10 . . 122.29(19) ?
    C14 C15 H15A . . 118.9 ?
    C10 C15 H15A . . 118.9 ?
    C20 O9 C25 . . 117.99(13) ?
    C21 O10 H10 . . 109.5 ?
    C22 O11 C26 . . 117.57(14) ?
    C27 N6 N7 . . 116.61(15) ?
    C28 N7 N6 . . 117.08(15) ?
    C28 N7 H7 . . 121.5 ?
    N6 N7 H7 . . 121.5 ?
    O13 N8 O12 . . 122.04(17) ?
    O13 N8 C29 . . 118.88(17) ?
    O12 N8 C29 . . 119.07(17) ?
    O14 N9 O15 . . 123.7(2) ?
    O14 N9 C31 . . 118.4(2) ?
    O15 N9 C31 . . 117.8(2) ?
    C20 C19 C24 . . 119.60(17) ?
    C20 C19 H19A . . 120.2 ?
    C24 C19 H19A . . 120.2 ?
    O9 C20 C19 . . 124.59(17) ?
    O9 C20 C21 . . 114.87(17) ?
    C19 C20 C21 . . 120.52(17) ?
    O10 C21 C20 . . 117.24(16) ?
    O10 C21 C22 . . 122.92(17) ?
    C20 C21 C22 . . 119.83(17) ?
    O11 C22 C23 . . 125.91(17) ?
    O11 C22 C21 . . 114.44(17) ?
    C23 C22 C21 . . 119.65(18) ?
    C22 C23 C24 . . 120.34(17) ?
    C22 C23 H23A . . 119.8 ?
    C24 C23 H23A . . 119.8 ?
    C19 C24 C23 . . 120.03(17) ?
    C19 C24 C27 . . 119.58(17) ?
    C23 C24 C27 . . 120.36(16) ?
    O9 C25 H25A . . 109.5 ?
    O9 C25 H25B . . 109.5 ?
    H25A C25 H25B . . 109.5 ?
    O9 C25 H25C . . 109.5 ?
    H25A C25 H25C . . 109.5 ?
    H25B C25 H25C . . 109.5 ?
    O11 C26 H26A . . 109.5 ?
    O11 C26 H26B . . 109.5 ?
    H26A C26 H26B . . 109.5 ?
    O11 C26 H26C . . 109.5 ?
    H26A C26 H26C . . 109.5 ?
    H26B C26 H26C . . 109.5 ?
    N6 C27 C24 . . 120.03(17) ?
    N6 C27 H27A . . 120.0 ?
    C24 C27 H27A . . 120.0 ?
    N7 C28 C29 . . 124.55(17) ?
    N7 C28 C33 . . 119.76(17) ?
    C29 C28 C33 . . 115.69(16) ?
    C30 C29 C28 . . 121.36(17) ?
    C30 C29 N8 . . 116.69(18) ?
    C28 C29 N8 . . 121.89(16) ?
    C31 C30 C29 . . 120.20(19) ?
    C31 C30 H30A . . 119.9 ?
    C29 C30 H30A . . 119.9 ?
    C30 C31 C32 . . 120.49(18) ?
    C30 C31 N9 . . 120.3(2) ?
    C32 C31 N9 . . 119.2(2) ?
    C33 C32 C31 . . 119.96(19) ?
    C33 C32 H32A . . 120.0 ?
    C31 C32 H32A . . 120.0 ?
    C32 C33 C28 . . 122.20(19) ?
    C32 C33 H33A . . 118.9 ?
    C28 C33 H33A . . 118.9 ?
    C18 N5 C17 . . 119.7(2) ?
    C18 N5 C16 . . 122.0(2) ?
    C17 N5 C16 . . 118.0(2) ?
    N5 C16 H16A . . 109.5 ?
    N5 C16 H16B . . 109.5 ?
    H16A C16 H16B . . 109.5 ?
    N5 C16 H16C . . 109.5 ?
    H16A C16 H16C . . 109.5 ?
    H16B C16 H16C . . 109.5 ?
    N5 C17 H17A . . 109.5 ?
    N5 C17 H17B . . 109.5 ?
    H17A C17 H17B . . 109.5 ?
    N5 C17 H17C . . 109.5 ?
    H17A C17 H17C . . 109.5 ?
    H17B C17 H17C . . 109.5 ?
    O8 C18 N5 . . 126.1(2) ?
    O8 C18 H18A . . 116.9 ?
    N5 C18 H18A . . 116.9 ?
    C36 N10 C34 . . 120.1(2) ?
    C36 N10 C35 . . 122.7(2) ?
    C34 N10 C35 . . 117.2(2) ?
    N10 C34 H34A . . 109.5 ?
    N10 C34 H34B . . 109.5 ?
    H34A C34 H34B . . 109.5 ?
    N10 C34 H34C . . 109.5 ?
    H34A C34 H34C . . 109.5 ?
    H34B C34 H34C . . 109.5 ?
    N10 C35 H35A . . 109.5 ?
    N10 C35 H35B . . 109.5 ?
    H35A C35 H35B . . 109.5 ?
    N10 C35 H35C . . 109.5 ?
    H35A C35 H35C . . 109.5 ?
    H35B C35 H35C . . 109.5 ?
    O16 C36 N10 . . 125.8(2) ?
    O16 C36 H36A . . 117.1 ?
    N10 C36 H36A . . 117.1 ?
    H1A O17 H1C . . 105.8 ?
loop_
    _geom_torsion_atom_site_label_1
    _geom_torsion_atom_site_label_2
    _geom_torsion_atom_site_label_3
    _geom_torsion_atom_site_label_4
    _geom_torsion_site_symmetry_1
    _geom_torsion_site_symmetry_2
    _geom_torsion_site_symmetry_3
    _geom_torsion_site_symmetry_4
    _geom_torsion
    _geom_torsion_publ_flag
    C9 N1 N2 C10 . . . . -179.87(16) ?
    C7 O1 C2 C1 . . . . 7.0(3) ?
    C7 O1 C2 C3 . . . . -173.36(15) ?
    C6 C1 C2 O1 . . . . 179.75(17) ?
    C6 C1 C2 C3 . . . . 0.1(3) ?
    O1 C2 C3 O2 . . . . -0.3(2) ?
    C1 C2 C3 O2 . . . . 179.40(16) ?
    O1 C2 C3 C4 . . . . 179.75(16) ?
    C1 C2 C3 C4 . . . . -0.6(3) ?
    C8 O3 C4 C5 . . . . 1.2(3) ?
    C8 O3 C4 C3 . . . . -179.48(15) ?
    O2 C3 C4 O3 . . . . 1.0(3) ?
    C2 C3 C4 O3 . . . . -179.05(16) ?
    O2 C3 C4 C5 . . . . -179.70(17) ?
    C2 C3 C4 C5 . . . . 0.3(3) ?
    O3 C4 C5 C6 . . . . 179.72(17) ?
    C3 C4 C5 C6 . . . . 0.5(3) ?
    C2 C1 C6 C5 . . . . 0.6(3) ?
    C2 C1 C6 C9 . . . . -176.73(16) ?
    C4 C5 C6 C1 . . . . -0.9(3) ?
    C4 C5 C6 C9 . . . . 176.36(16) ?
    N2 N1 C9 C6 . . . . -179.34(14) ?
    C1 C6 C9 N1 . . . . 173.56(17) ?
    C5 C6 C9 N1 . . . . -3.8(3) ?
    N1 N2 C10 C11 . . . . 176.00(15) ?
    N1 N2 C10 C15 . . . . -3.2(2) ?
    N2 C10 C11 C12 . . . . -179.73(17) ?
    C15 C10 C11 C12 . . . . -0.5(2) ?
    N2 C10 C11 N3 . . . . -3.2(3) ?
    C15 C10 C11 N3 . . . . 176.03(16) ?
    O5 N3 C11 C12 . . . . -2.0(3) ?
    O4 N3 C11 C12 . . . . 176.30(17) ?
    O5 N3 C11 C10 . . . . -178.76(18) ?
    O4 N3 C11 C10 . . . . -0.4(3) ?
    C10 C11 C12 C13 . . . . 0.6(3) ?
    N3 C11 C12 C13 . . . . -176.08(16) ?
    C11 C12 C13 C14 . . . . -0.2(3) ?
    C11 C12 C13 N4 . . . . 178.68(16) ?
    O6 N4 C13 C12 . . . . 7.0(3) ?
    O7 N4 C13 C12 . . . . -171.76(19) ?
    O6 N4 C13 C14 . . . . -174.10(18) ?
    O7 N4 C13 C14 . . . . 7.2(3) ?
    C12 C13 C14 C15 . . . . -0.2(3) ?
    N4 C13 C14 C15 . . . . -179.17(18) ?
    C13 C14 C15 C10 . . . . 0.3(3) ?
    N2 C10 C15 C14 . . . . 179.29(17) ?
    C11 C10 C15 C14 . . . . 0.0(3) ?
    C27 N6 N7 C28 . . . . -179.99(17) ?
    C25 O9 C20 C19 . . . . -21.7(2) ?
    C25 O9 C20 C21 . . . . 159.79(17) ?
    C24 C19 C20 O9 . . . . -176.94(17) ?
    C24 C19 C20 C21 . . . . 1.5(3) ?
    O9 C20 C21 O10 . . . . -0.4(2) ?
    C19 C20 C21 O10 . . . . -178.96(16) ?
    O9 C20 C21 C22 . . . . 178.79(16) ?
    C19 C20 C21 C22 . . . . 0.2(3) ?
    C26 O11 C22 C23 . . . . -1.1(2) ?
    C26 O11 C22 C21 . . . . 178.48(15) ?
    O10 C21 C22 O11 . . . . -2.1(3) ?
    C20 C21 C22 O11 . . . . 178.75(16) ?
    O10 C21 C22 C23 . . . . 177.47(17) ?
    C20 C21 C22 C23 . . . . -1.7(3) ?
    O11 C22 C23 C24 . . . . -179.07(17) ?
    C21 C22 C23 C24 . . . . 1.4(3) ?
    C20 C19 C24 C23 . . . . -1.8(3) ?
    C20 C19 C24 C27 . . . . 176.25(16) ?
    C22 C23 C24 C19 . . . . 0.3(3) ?
    C22 C23 C24 C27 . . . . -177.67(15) ?
    N7 N6 C27 C24 . . . . 178.82(14) ?
    C19 C24 C27 N6 . . . . -175.15(18) ?
    C23 C24 C27 N6 . . . . 2.8(2) ?
    N6 N7 C28 C29 . . . . 178.06(15) ?
    N6 N7 C28 C33 . . . . -2.0(2) ?
    N7 C28 C29 C30 . . . . -177.35(18) ?
    C33 C28 C29 C30 . . . . 2.7(2) ?
    N7 C28 C29 N8 . . . . 5.5(3) ?
    C33 C28 C29 N8 . . . . -174.43(16) ?
    O13 N8 C29 C30 . . . . 6.2(2) ?
    O12 N8 C29 C30 . . . . -172.52(16) ?
    O13 N8 C29 C28 . . . . -176.60(16) ?
    O12 N8 C29 C28 . . . . 4.7(3) ?
    C28 C29 C30 C31 . . . . -0.6(3) ?
    N8 C29 C30 C31 . . . . 176.67(17) ?
    C29 C30 C31 C32 . . . . -2.1(3) ?
    C29 C30 C31 N9 . . . . 178.97(17) ?
    O14 N9 C31 C30 . . . . -174.3(2) ?
    O15 N9 C31 C30 . . . . 4.8(3) ?
    O14 N9 C31 C32 . . . . 6.8(3) ?
    O15 N9 C31 C32 . . . . -174.12(19) ?
    C30 C31 C32 C33 . . . . 2.6(3) ?
    N9 C31 C32 C33 . . . . -178.49(19) ?
    C31 C32 C33 C28 . . . . -0.3(3) ?
    N7 C28 C33 C32 . . . . 177.80(18) ?
    C29 C28 C33 C32 . . . . -2.2(3) ?
    C17 N5 C18 O8 . . . . -0.9(4) ?
    C16 N5 C18 O8 . . . . -175.0(2) ?
    C34 N10 C36 O16 . . . . -0.5(3) ?
    C35 N10 C36 O16 . . . . 179.7(2) ?
loop_
    _geom_hbond_atom_site_label_D
    _geom_hbond_atom_site_label_H
    _geom_hbond_atom_site_label_A
    _geom_hbond_site_symmetry_A
    _geom_hbond_distance_DH
    _geom_hbond_distance_HA
    _geom_hbond_distance_DA
    _geom_hbond_angle_DHA
    O2 H2 O16 . 0.82 1.89 2.610(2) 145.2
    N2 H2A O4 . 0.86 2.05 2.637(2) 125.1
    N2 H2A O17 2_765 0.86 2.40 3.1141(19) 140.1
    O10 H10 O8 . 0.82 1.89 2.604(2) 144.6
    O10 H10 O11 . 0.82 2.27 2.7030(17) 113.3
    N7 H7 O12 . 0.86 2.06 2.642(2) 124.7
    N7 H7 O17 . 0.86 2.39 3.118(2) 142.7
    O17 H1A O9 2_856 0.84 2.22 2.9936(16) 152.8
    O17 H1A O10 2_856 0.84 2.42 3.1042(17) 139.2
    O17 H1C O1 . 0.84 2.34 3.0790(19) 147.2
    O17 H1C O2 . 0.84 2.44 3.1811(18) 146.7
