# Supplementary material for: Bis[4-hy­droxy-3,5-dimeth­oxy­benzalde­hyde (2,4-dinitro­phen­yl)hydrazone] N,N-dimethyl­formamide disolvate monohydrate
Source: Acta Crystallogr Sect E Struct Rep Online. 2010 Sep 30;66(Pt 10):o2644. doi: 10.1107/S1600536810037803 (PMC2983379; doi:10.1107/S1600536810037803)
Supplement: Supplementary file 2 [file e-66-o2644-Isup2.hkl]

#
# h,k,l, Fc-squared, Fo-squared, sigma(Fo-squared) and status flag
#
data_I
_shelx_title ' I         P-1          R = 0.04'
_shelx_refln_list_code          4
_shelx_F_calc_maximum      515.40
_exptl_crystal_F_000       932.00
_reflns_d_resolution_high  0.8001
 
loop_
 _symmetry_equiv_pos_as_xyz
 'x, y, z'
 '-x, -y, -z'
 
_cell_length_a    12.2080
_cell_length_b    13.9310
_cell_length_c    14.5370
_cell_angle_alpha  62.405
_cell_angle_beta   74.412
_cell_angle_gamma  72.171
 
_shelx_F_squared_multiplier     1.000
 
loop_
 _refln_index_h
 _refln_index_k
 _refln_index_l
 _refln_F_squared_calc
 _refln_F_squared_meas
 _refln_F_squared_sigma
 _refln_observed_status
   2   0   0     6483.80     6180.09     54.24 o
   3   0   0     3972.59     3855.13     25.88 o
   4   0   0        6.06        7.35      5.57 o
   5   0   0      865.77      901.09     14.22 o
   6   0   0        1.17        0.30      6.83 o
   7   0   0      851.15      895.04     19.39 o
   8   0   0      226.27      228.38     12.01 o
   9   0   0        6.20        3.44     11.78 o
  10   0   0        5.72        0.00     12.54 o
  11   0   0        7.74        1.69     13.06 o
  12   0   0       13.41       25.39     13.20 o
  13   0   0        7.83       16.80     29.87 o
  14   0   0       10.15       11.20     31.73 o
 -14   1   0        6.96        0.00     33.60 o
 -13   1   0       14.76        9.33     29.87 o
 -12   1   0       35.91       34.40     17.92 o
 -11   1   0       19.33       30.87     12.54 o
 -10   1   0       42.02       46.52     12.54 o
  -9   1   0        5.68        8.62     11.64 o
  -8   1   0        0.58        1.83     10.51 o
  -7   1   0      243.13      260.57      8.91 o
  -6   1   0      906.42      949.43     13.75 o
  -5   1   0     4229.34     4566.18     15.03 o
  -4   1   0        1.78        5.55      5.00 o
  -3   1   0       54.38       36.46      5.21 o
  -2   1   0      515.59      502.73      4.73 o
   2   1   0     3035.61     3091.03     26.43 o
   3   1   0      198.86      222.49      7.40 o
   4   1   0     2795.14     2774.41     14.40 o
   5   1   0       50.92       56.92      6.36 o
   6   1   0     2650.05     2790.45     25.96 o
   7   1   0        5.72        5.60     10.34 o
   8   1   0      204.77      196.29     12.22 o
   9   1   0        5.69        4.48     12.76 o
  10   1   0       90.63       84.00     13.32 o
  11   1   0       48.11       49.03     12.76 o
  12   1   0       26.40       33.18     14.05 o
  13   1   0       17.22        3.54     18.83 o
  14   1   0        0.15        0.00     35.46 o
 -13   2   0        4.64        0.00     35.46 o
 -12   2   0        4.70        0.00     18.30 o
 -11   2   0        2.76        8.30     18.30 o
 -10   2   0       95.94       94.45     12.12 o
  -9   2   0       16.60       17.42     11.36 o
  -8   2   0      189.51      202.01     11.36 o
  -7   2   0        4.40        1.78      9.11 o
  -6   2   0       42.14       51.82      8.70 o
  -5   2   0        5.61        4.62      7.34 o
  -4   2   0     4152.62     4148.37     19.63 o
  -3   2   0      244.96      251.60      4.87 o
  -2   2   0     1823.04     1779.36     36.57 o
  -1   2   0     1341.27     1198.97     11.04 o
   0   2   0        3.03        3.73      5.15 o
   1   2   0      735.38      720.82     17.78 o
   2   2   0      863.28      951.54     39.30 o
   3   2   0     6496.00     6637.41     54.96 o
   4   2   0      227.71      231.42      8.70 o
   5   2   0        2.30        2.16      8.50 o
   6   2   0        3.92        6.05      9.49 o
   7   2   0      135.69      144.45     15.14 o
   8   2   0       13.60       15.03     11.64 o
   9   2   0        0.01        1.15     17.01 o
  10   2   0      213.41      215.64     20.18 o
  11   2   0       18.95       19.20     17.92 o
  12   2   0        0.71        1.34     14.41 o
  13   2   0        0.07        0.00     20.18 o
  14   2   0        0.29        0.00     19.67 o
 -13   3   0       18.12       18.66     35.46 o
 -12   3   0       36.65       50.87     20.03 o
 -11   3   0       18.58       20.04     19.28 o
 -10   3   0       66.97       77.62     17.92 o
  -9   3   0        2.27        7.10     10.64 o
  -8   3   0       97.61       90.58     10.46 o
  -7   3   0       28.83       17.88      8.12 o
  -6   3   0       55.44       56.51      6.63 o
  -5   3   0        0.15        0.33      5.22 o
  -4   3   0      544.56      549.24      8.90 o
  -3   3   0      206.35      194.77     10.14 o
  -2   3   0     7642.01     7375.35     62.47 o
  -1   3   0      603.22      563.91     10.25 o
   0   3   0     1330.37     1228.72      9.23 o
   1   3   0      377.30      353.09     12.09 o
   2   3   0     4028.00     4164.91     63.08 o
   3   3   0     8705.01     8528.94     85.47 o
   4   3   0      273.35      280.99      8.49 o
   5   3   0        0.50        0.53      8.96 o
   6   3   0      662.70      647.32     13.82 o
   7   3   0      704.84      749.34     17.56 o
   8   3   0        4.20       15.75     12.88 o
   9   3   0       13.08       22.35     13.73 o
  10   3   0      101.40      103.29     13.93 o
  11   3   0        0.01        0.00     13.88 o
  12   3   0       31.68       27.59     15.00 o
  13   3   0        4.20       11.20     19.68 o
  14   3   0       12.37       25.63     21.51 o
 -13   4   0        4.81        0.00     33.60 o
 -12   4   0        1.15        0.00     19.28 o
 -11   4   0        0.01        0.00     19.68 o
 -10   4   0      202.40      178.18     19.67 o
  -9   4   0       11.46       10.37     17.49 o
  -8   4   0       26.37       38.83     19.67 o
  -7   4   0      803.57      809.56     23.08 o
  -6   4   0        6.97        0.00     17.16 o
  -5   4   0      250.73      259.88     15.85 o
  -4   4   0       46.01       47.64     15.14 o
  -3   4   0       45.44       37.94     10.34 o
  -2   4   0      555.37      571.83     11.77 o
  -1   4   0      943.28      934.91      7.16 o
   0   4   0     4234.20     4121.27     18.39 o
   1   4   0     1577.78     1559.15     18.30 o
   2   4   0     6124.27     6033.99     20.49 o
   3   4   0       25.27       27.28      4.71 o
   4   4   0      411.44      413.82     14.01 o
   5   4   0        6.92       13.07     10.31 o
   6   4   0      156.84      172.89     11.67 o
   7   4   0       53.45       38.94     13.44 o
   8   4   0      301.07      317.36     16.56 o
   9   4   0       97.45       91.77     14.53 o
  10   4   0       14.19        9.28     14.19 o
  11   4   0       30.78       32.69     15.10 o
  12   4   0        0.24        0.00     14.41 o
  13   4   0       82.61       99.51     22.84 o
  14   4   0      168.09      145.61     24.19 o
 -12   5   0       18.71       32.14     21.04 o
 -11   5   0        4.65        0.00     21.51 o
 -10   5   0       15.34       11.74     20.18 o
  -9   5   0        2.95        1.61     19.67 o
  -8   5   0       56.92       46.41     18.83 o
  -7   5   0       10.01       14.93     19.80 o
  -6   5   0        1.47        0.40     18.34 o
  -5   5   0      165.13      186.77     17.78 o
  -4   5   0      330.58      318.73     17.17 o
  -3   5   0      140.77      115.49     16.15 o
  -2   5   0        2.75        1.94     14.79 o
  -1   5   0      395.07      385.92     10.24 o
   0   5   0      248.83      241.78      7.00 o
   1   5   0     3224.79     3072.34     40.13 o
   2   5   0      935.17      906.38     16.46 o
   3   5   0      172.97      161.84      7.67 o
   4   5   0     1431.71     1437.66     28.99 o
   5   5   0       60.52       56.00     18.66 o
   6   5   0      363.65      354.82     20.54 o
   7   5   0       35.23       35.47     18.66 o
   8   5   0       66.32       58.48      4.26 o
   9   5   0      107.91       76.95     17.92 o
  10   5   0       31.08       32.31     15.61 o
  11   5   0       25.71       31.86     15.61 o
  12   5   0       24.66       26.13     21.12 o
  13   5   0       95.25       98.17     22.84 o
  14   5   0       20.53       23.53     19.67 o
 -12   6   0        4.19       26.13     28.01 o
 -11   6   0       50.78       61.30     20.18 o
 -10   6   0        2.78       13.01     21.75 o
  -9   6   0       81.66       89.35     19.67 o
  -8   6   0        0.35        0.93     19.80 o
  -7   6   0      418.57      479.12     23.77 o
  -6   6   0     1564.30     1586.97     29.08 o
  -5   6   0       75.89       60.36     19.67 o
  -4   6   0       40.42       45.15     17.78 o
  -3   6   0       15.13       13.69     17.49 o
  -2   6   0       17.71       16.80     26.13 o
  -1   6   0      203.62      196.32      6.92 o
   0   6   0     1156.87     1127.26     11.73 o
   1   6   0      428.41      436.15     10.27 o
   2   6   0        0.08        1.12     12.43 o
   3   6   0     1310.50     1268.06     13.00 o
   4   6   0      273.21      289.92      8.71 o
   5   6   0       85.24       82.14     22.40 o
   6   6   0      122.89       95.21     20.54 o
   7   6   0      146.29      141.89     22.40 o
   8   6   0        1.18        0.74     16.46 o
   9   6   0       12.77       11.07     18.34 o
  10   6   0      427.95      401.73     19.68 o
  11   6   0       11.86        3.66     15.10 o
  12   6   0        1.65        9.28     23.07 o
  13   6   0       18.36       16.22     23.07 o
  14   6   0        0.00       17.94     23.65 o
 -11   7   0        8.92       29.12     22.84 o
 -10   7   0       13.57       13.41     21.75 o
  -9   7   0        0.03        0.00     19.67 o
  -8   7   0        1.77        4.67     21.12 o
  -7   7   0     1473.09     1538.29     29.07 o
  -6   7   0       52.31       60.67     21.12 o
  -5   7   0     1042.96     1058.06     26.86 o
  -4   7   0       32.42       29.09     20.43 o
  -3   7   0       64.77       67.34     18.34 o
  -2   7   0      146.02      160.57     31.73 o
  -1   7   0        1.77        0.00      8.79 o
   0   7   0       36.72       33.98      8.18 o
   1   7   0      178.12      184.52     13.36 o
   2   7   0       18.06       21.02     13.18 o
   3   7   0      223.91      237.08      9.91 o
   4   7   0       65.30       56.00      8.02 o
   5   7   0      549.34      527.63     18.35 o
   6   7   0       94.82       75.51     17.78 o
   7   7   0       54.43       46.38     17.01 o
   8   7   0        6.07        0.00     17.78 o
   9   7   0       31.82       28.94     17.16 o
  10   7   0       24.35       15.39     22.40 o
  11   7   0       10.22        1.31     15.52 o
  12   7   0        5.89        6.45     21.51 o
  13   7   0       20.52       33.72     21.75 o
  14   7   0        2.06       13.95     24.98 o
 -10   8   0        2.37        0.00     22.84 o
  -9   8   0        0.22        0.00     23.07 o
  -8   8   0       35.28       42.00     21.12 o
  -7   8   0       20.31       22.34     21.75 o
  -6   8   0     1246.76     1303.29     35.50 o
  -5   8   0        5.78        0.00     22.32 o
  -4   8   0       87.40       89.74     22.32 o
  -3   8   0      182.38      209.11     31.74 o
  -2   8   0        8.51       11.20     28.01 o
  -1   8   0      134.47      124.56     10.56 o
   0   8   0      678.84      719.80     17.31 o
   1   8   0      406.51      417.43     16.10 o
   2   8   0      250.33      269.28     16.81 o
   3   8   0        1.39        0.00     16.15 o
   4   8   0      368.96      357.23     10.89 o
   5   8   0      145.86      149.90      8.32 o
   6   8   0       42.97       53.07     17.92 o
   7   8   0       38.46       58.81     21.12 o
   8   8   0        7.15       15.58     19.10 o
   9   8   0        4.20        6.54     18.48 o
  10   8   0        0.00        7.02     18.83 o
  11   8   0        9.62       18.66     28.01 o
  12   8   0        9.70        9.33     23.76 o
  13   8   0       14.38       22.56     22.84 o
  -9   9   0        1.85        0.00     23.07 o
  -8   9   0       67.31       89.58     23.07 o
  -7   9   0        5.62        0.06     20.43 o
  -6   9   0        7.70        8.89     23.33 o
  -5   9   0      119.81      119.93     22.32 o
  -4   9   0      217.98      220.31     35.47 o
  -3   9   0       89.57      130.68     37.34 o
  -2   9   0       40.25       33.60     37.34 o
  -1   9   0       21.58       17.00     24.18 o
   0   9   0        8.47       14.59     12.97 o
   1   9   0      500.24      482.72     19.61 o
   2   9   0       14.29        1.86     15.54 o
   3   9   0       86.79       87.07     20.03 o
   4   9   0        7.54       22.46     17.52 o
   5   9   0       48.37       40.13      9.79 o
   6   9   0      279.71      270.84     20.04 o
   7   9   0       11.70        4.76     20.43 o
   8   9   0       11.25       13.85     20.43 o
   9   9   0        0.03        0.00     20.43 o
  10   9   0       37.71       62.12     21.51 o
  11   9   0        1.21        0.00     29.87 o
  12   9   0        0.00        0.00     29.87 o
  13   9   0       19.35       18.94     21.98 o
  -8  10   0        1.59       12.56     24.40 o
  -7  10   0        0.20        8.16     22.84 o
  -6  10   0        7.84        9.33     37.34 o
  -5  10   0      801.35      838.62     44.82 o
  -4  10   0      174.32      123.22     31.73 o
  -3  10   0       41.75       44.80     31.73 o
  -2  10   0       43.95       46.67     37.34 o
  -1  10   0        7.26        0.00     41.07 o
   0  10   0        0.85        0.00     35.46 o
   1  10   0      382.69      376.09     19.68 o
   2  10   0        0.17        1.22     18.19 o
   3  10   0      135.96      129.38     20.35 o
   4  10   0       50.60       42.88     20.18 o
   5  10   0        1.00        9.77     21.98 o
   6  10   0      135.69      133.67     20.18 o
   7  10   0        8.49        9.52     18.83 o
   8  10   0       49.60       32.67     22.44 o
   9  10   0        7.79        5.06     17.92 o
  10  10   0        2.84       19.94     20.43 o
  11  10   0        0.02        0.00     28.01 o
  12  10   0      222.19      233.37     33.61 o
  -7  11   0       28.98       52.27     39.20 o
  -6  11   0        0.00        0.00     37.34 o
  -5  11   0       40.64       39.20     37.34 o
  -4  11   0        5.20       13.07     37.34 o
  -3  11   0       92.17       87.75     37.34 o
  -2  11   0       14.18       42.93     35.46 o
  -1  11   0        0.47        3.73     31.73 o
   0  11   0      182.33      165.56     25.52 o
   1  11   0       26.09       29.11     16.09 o
   2  11   0        0.77        0.00     17.77 o
   3  11   0       27.89       34.07     19.20 o
   4  11   0        3.70        3.44     20.03 o
   5  11   0       71.56       63.97     19.28 o
   6  11   0       12.57       19.19     21.00 o
   7  11   0      270.74      276.72     43.87 o
   8  11   0       16.24       17.37     21.75 o
   9  11   0       13.33        5.60     22.44 o
  10  11   0        4.97       13.07     33.60 o
  11  11   0        0.06        0.00     31.73 o
  12  11   0      107.75      151.21     39.20 o
  -6  12   0       28.17       29.87     31.73 o
  -5  12   0        0.70        0.00     35.46 o
  -4  12   0        0.17        1.86     39.20 o
  -3  12   0       13.25        3.73     39.20 o
  -2  12   0        2.02        0.00     31.73 o
  -1  12   0        0.22       29.87     41.07 o
   0  12   0       15.21       14.93     33.60 o
   1  12   0       31.43        7.47     31.73 o
   2  12   0       71.32       60.22     17.99 o
   3  12   0        8.69        7.13     19.45 o
   4  12   0        6.04        0.00     20.64 o
   5  12   0        0.98        0.00     21.41 o
   6  12   0       17.12       10.01     23.33 o
   7  12   0       32.90       36.33     22.84 o
   8  12   0       22.79       28.01     22.32 o
   9  12   0        1.93        0.00     24.40 o
  10  12   0        3.18        5.60     28.01 o
  11  12   0       45.56       63.47     37.34 o
  -5  13   0        2.81       29.87     33.60 o
  -4  13   0       20.84       11.20     41.07 o
  -3  13   0        0.39        0.00     35.46 o
  -2  13   0       13.54       22.40     41.07 o
  -1  13   0       33.78       33.60     31.73 o
   0  13   0        3.26       22.40     41.07 o
   1  13   0        0.02        0.00     26.46 o
   2  13   0       20.68       24.27     33.60 o
   3  13   0       13.95        5.42     18.94 o
   4  13   0        0.01        0.00     20.89 o
   5  13   0        0.05        0.00     22.78 o
   6  13   0        7.09       12.53     22.40 o
   7  13   0        5.14        5.13     23.65 o
   8  13   0        0.00       12.21     24.40 o
   9  13   0        1.52        0.05     25.71 o
  10  13   0        0.72        0.00     35.46 o
  -3  14   0        0.04       13.07     37.34 o
  -2  14   0       27.87       41.07     37.34 o
  -1  14   0       12.56       24.27     42.93 o
   0  14   0        2.73       24.27     42.93 o
   1  14   0        4.67       13.07     44.80 o
   2  14   0        3.97       14.93     41.07 o
   3  14   0       34.05       35.47     39.20 o
   4  14   0        0.01        0.56     21.04 o
   5  14   0        0.00        0.47     22.78 o
   6  14   0        0.01        1.86     22.05 o
   7  14   0        0.08       15.09     22.78 o
   8  14   0        3.98        0.00     26.30 o
   0  15   0        1.51       11.20     46.67 o
   1  15   0        0.02        0.00     44.80 o
   2  15   0       10.22       13.07     37.34 o
   3  15   0        1.92        7.47     39.20 o
   4  15   0        0.38        0.00     39.20 o
   5  15   0       16.54       18.66     42.93 o
   6  15   0        3.61        0.00     24.52 o
  -7 -14   1        0.47        7.84     26.00 o
  -6 -14   1        4.28       10.50     25.52 o
  -5 -14   1        2.59       35.46     42.93 o
  -4 -14   1       16.04        9.33     41.07 o
  -3 -14   1        3.59        1.86     42.93 o
  -2 -14   1        0.05       11.20     35.46 o
  -1 -14   1        1.25        3.73     29.68 o
   0 -14   1        4.43        0.00     41.07 o
   1 -14   1       11.40        0.00     42.93 o
   2 -14   1        7.31       13.07     46.67 o
  -9 -13   1        1.14        8.12     26.30 o
  -8 -13   1        0.25        0.00     22.84 o
  -7 -13   1        0.91        0.00     24.67 o
  -6 -13   1        0.03        5.71     21.98 o
  -5 -13   1       13.34       12.46     25.20 o
  -4 -13   1       49.96       44.80     22.78 o
  -3 -13   1        0.55        0.00     42.93 o
  -2 -13   1        1.88        0.00     42.93 o
  -1 -13   1       16.43        1.86     41.07 o
   0 -13   1       17.72        0.13     27.34 o
   1 -13   1        4.81        3.73     42.93 o
   2 -13   1       10.42       28.01     37.34 o
   3 -13   1       27.27        9.33     39.20 o
   4 -13   1        0.88        0.00     39.20 o
 -10 -12   1       11.18       11.20     33.60 o
  -9 -12   1        0.19        5.82     22.32 o
  -8 -12   1        5.78        0.00     21.51 o
  -7 -12   1        2.71        0.00     21.98 o
  -6 -12   1       23.53        9.95     22.78 o
  -5 -12   1        5.11        9.97     20.03 o
  -4 -12   1        0.47        0.00     20.64 o
  -3 -12   1       37.26       27.36     20.89 o
  -2 -12   1        7.48        3.73     37.34 o
  -1 -12   1        3.25       14.93     31.73 o
   0 -12   1        0.75        0.00     41.07 o
   1 -12   1        0.75        0.00     42.93 o
   2 -12   1       17.12       18.66     35.46 o
   3 -12   1        1.75        5.60     35.46 o
   4 -12   1      176.11      177.36     42.94 o
   5 -12   1        4.47        0.00     41.07 o
   6 -12   1       20.31       20.54     39.20 o
 -11 -11   1       59.11       76.54     37.34 o
 -10 -11   1        0.78        8.40     23.76 o
  -9 -11   1        1.37        5.71     22.32 o
  -8 -11   1       19.56       16.39     20.03 o
  -7 -11   1       16.80       12.83     20.63 o
  -6 -11   1       15.84       14.66     22.40 o
  -5 -11   1        4.43       10.94     22.40 o
  -4 -11   1       11.17        5.54     20.35 o
  -3 -11   1        3.56        0.00     20.64 o
  -2 -11   1       47.54       58.67     17.24 o
  -1 -11   1       11.85        0.00     39.20 o
   0 -11   1       31.06       65.33     37.34 o
   1 -11   1        1.53        0.00     23.76 o
   2 -11   1        2.25        0.00     41.07 o
   3 -11   1       22.43       28.01     39.20 o
   4 -11   1      240.56      216.58     41.08 o
   5 -11   1       14.90       33.60     39.20 o
   6 -11   1       13.45       26.13     39.20 o
   7 -11   1        1.00        0.00     37.34 o
 -12 -10   1       13.97       18.66     33.60 o
 -11 -10   1       42.72       18.66     31.73 o
 -10 -10   1        2.99        8.27     23.07 o
  -9 -10   1        0.47        3.73     22.44 o
  -8 -10   1        3.93        0.00     22.44 o
  -7 -10   1       66.44       57.17     22.84 o
  -6 -10   1       12.23        3.52     22.32 o
  -5 -10   1        1.61        1.60     22.40 o
  -4 -10   1       42.38       55.83     20.35 o
  -3 -10   1       67.11       72.25     19.45 o
  -2 -10   1      138.47      134.91     31.73 o
  -1 -10   1      840.59      765.87     42.96 o
   0 -10   1       98.94       78.40     33.60 o
   1 -10   1       56.61       63.47     35.47 o
   2 -10   1        3.87        5.60     29.87 o
   3 -10   1        6.20        1.86     35.46 o
   4 -10   1        6.03       29.87     37.34 o
   5 -10   1        1.53        0.00     31.73 o
   6 -10   1        8.34       18.66     31.73 o
   7 -10   1       20.87       16.80     35.47 o
   8 -10   1        2.54        0.81     24.40 o
 -13  -9   1        1.12       17.47     25.71 o
 -12  -9   1      125.91      128.81     35.47 o
 -11  -9   1        1.09        0.00     28.01 o
 -10  -9   1        3.13        1.37     19.67 o
  -9  -9   1        3.47        8.43     21.75 o
  -8  -9   1        0.37        0.00     19.67 o
  -7  -9   1        5.79        8.78     22.32 o
  -6  -9   1       45.66       44.40     21.04 o
  -5  -9   1        3.29        0.34     21.51 o
  -4  -9   1       53.78       38.85     20.63 o
  -3  -9   1        0.52        0.00     20.03 o
  -2  -9   1        2.99        0.00     16.92 o
  -1  -9   1       26.66       29.69     16.85 o
   0  -9   1        1.01        1.86     35.46 o
   1  -9   1       37.89       50.40     37.34 o
   2  -9   1        6.10        0.00     26.30 o
   3  -9   1       66.23       65.34     35.47 o
   4  -9   1       56.06       59.74     31.73 o
   5  -9   1      656.23      700.35     41.09 o
   6  -9   1       39.61       35.00     21.00 o
   7  -9   1        3.84       12.14     23.76 o
   8  -9   1       16.64       32.75     22.84 o
   9  -9   1        2.59       28.01     23.76 o
 -13  -8   1        0.24        5.60     22.84 o
 -12  -8   1        4.19       16.80     33.60 o
 -11  -8   1       52.91       65.16     21.51 o
 -10  -8   1       15.27       14.54     19.10 o
  -9  -8   1        2.61        9.33     19.80 o
  -8  -8   1       37.14       36.41     21.12 o
  -7  -8   1      164.45      150.72     21.00 o
  -6  -8   1      382.54      380.18     40.14 o
  -5  -8   1        3.27        0.00      7.04 o
  -4  -8   1      106.63      109.82      9.84 o
  -3  -8   1       23.26       26.96     17.49 o
  -2  -8   1       46.74       39.87     16.32 o
  -1  -8   1       32.87       42.36     16.52 o
   0  -8   1      313.31      354.78     39.21 o
   1  -8   1      460.82      461.52     13.96 o
   2  -8   1       35.40       41.50      8.75 o
   3  -8   1       11.40       11.20     35.46 o
   4  -8   1       13.84       23.17     23.65 o
   5  -8   1      128.01      121.80     22.32 o
   6  -8   1      906.41      955.25     27.05 o
   7  -8   1       12.08       20.54     22.32 o
   8  -8   1       45.12       53.32     24.40 o
   9  -8   1        0.70        7.17     20.18 o
  10  -8   1        1.93        0.00     23.76 o
 -13  -7   1        6.82        0.00     21.75 o
 -12  -7   1        4.94        0.00     21.12 o
 -11  -7   1      211.42      222.24     21.98 o
 -10  -7   1       16.79       32.13     18.83 o
  -9  -7   1       51.55       64.40     19.80 o
  -8  -7   1        0.03       11.32     20.43 o
  -7  -7   1      103.11      123.28     19.10 o
  -6  -7   1       17.98       29.93     20.43 o
  -5  -7   1      641.36      640.53     21.52 o
  -4  -7   1     1266.37     1346.67     13.96 o
  -3  -7   1     1067.87     1090.05     22.42 o
  -2  -7   1      133.65      123.13     15.54 o
  -1  -7   1        8.23        0.00     13.51 o
   0  -7   1       12.31       12.38     10.17 o
   1  -7   1     2782.53     2897.75     47.74 o
   2  -7   1      113.03      121.35      8.95 o
   3  -7   1       21.59       31.61     21.00 o
   4  -7   1       71.26       58.84     20.43 o
   5  -7   1       50.13       45.36     22.32 o
   6  -7   1     1858.94     1856.15     36.46 o
   7  -7   1       73.45       58.55     21.75 o
   8  -7   1      246.49      272.79     23.77 o
   9  -7   1        4.24        5.77     21.51 o
  10  -7   1        0.15        1.63     21.00 o
  11  -7   1        1.45       18.66     24.18 o
 -14  -6   1        0.00        2.16     25.71 o
 -13  -6   1       11.23        5.94     21.51 o
 -12  -6   1        2.43        0.25     19.67 o
 -11  -6   1      116.24      140.67     16.43 o
 -10  -6   1       10.05       13.89     17.78 o
  -9  -6   1       17.53       10.45     19.67 o
  -8  -6   1       13.56        2.71     19.10 o
  -7  -6   1        4.87        7.47     17.16 o
  -6  -6   1       42.24       48.53     26.13 o
  -5  -6   1        5.02        5.60     22.40 o
  -4  -6   1      493.93      495.24     10.49 o
  -3  -6   1       93.50       64.65     15.14 o
  -2  -6   1      738.39      686.71     28.03 o
  -1  -6   1        1.75        6.79     12.97 o
   0  -6   1     1789.95     1906.61     15.21 o
   1  -6   1      842.29      860.31     13.52 o
   2  -6   1       86.43       84.31      7.18 o
   3  -6   1       21.06       16.98      3.66 o
   4  -6   1       49.36       59.08     20.43 o
   5  -6   1        0.34        8.87     18.34 o
   6  -6   1      109.35      123.81     21.75 o
   7  -6   1     2413.78     2522.94     99.12 o
   8  -6   1        7.91        9.27     19.28 o
   9  -6   1       21.01       10.17     20.18 o
  10  -6   1      108.41      143.46     22.84 o
  11  -6   1        2.35        5.26     21.51 o
 -14  -5   1        2.91        0.00     21.00 o
 -13  -5   1        6.01        0.00     20.63 o
 -12  -5   1        4.57        0.00     15.10 o
 -11  -5   1        8.85        6.94     15.63 o
 -10  -5   1      246.26      281.59     19.00 o
  -9  -5   1        3.14        3.00     18.34 o
  -8  -5   1        2.02        0.00     15.14 o
  -7  -5   1      146.27      150.30     16.46 o
  -6  -5   1       32.69       31.73     20.54 o
  -5  -5   1      113.62       82.14     20.54 o
  -4  -5   1      111.80      126.96     22.40 o
  -3  -5   1      667.69      726.82     28.03 o
  -2  -5   1      115.84      100.82     13.44 o
  -1  -5   1      225.94      224.91     10.26 o
   0  -5   1      431.12      438.31     10.28 o
   1  -5   1       53.31       50.45      8.50 o
   2  -5   1       51.51       56.63      6.84 o
   3  -5   1        0.11        0.14     17.01 o
   4  -5   1      427.13      437.26     18.34 o
   5  -5   1        6.26       21.57     17.78 o
   6  -5   1      101.85      100.40     20.43 o
   7  -5   1     2105.19     2031.18     29.73 o
   8  -5   1       75.49       62.31     20.63 o
   9  -5   1      181.30      180.25     20.63 o
  10  -5   1        3.38        8.91     19.68 o
  11  -5   1        0.03        0.81     20.03 o
  12  -5   1       91.85       92.26     21.98 o
 -14  -4   1        7.79        9.17     22.84 o
 -13  -4   1        1.45        2.89     20.43 o
 -12  -4   1       46.40       45.01     16.97 o
 -11  -4   1        0.07       11.13     15.10 o
 -10  -4   1       15.72       13.31     15.28 o
  -9  -4   1        1.76       11.48     14.77 o
  -8  -4   1      510.59      471.90     21.71 o
  -7  -4   1       35.92       40.21     15.68 o
  -6  -4   1        2.12        3.73     18.66 o
  -5  -4   1      238.47      224.07     20.54 o
  -4  -4   1        1.15        0.00     11.66 o
  -3  -4   1     1292.89     1170.94     34.81 o
  -2  -4   1        6.95       11.39     13.00 o
  -1  -4   1     1149.04     1190.23     17.08 o
   0  -4   1       71.83       73.85      7.47 o
   1  -4   1     1023.37      972.48     11.86 o
   2  -4   1      446.67      436.06     12.96 o
   3  -4   1      133.88      125.58     15.68 o
   4  -4   1      683.49      658.35     24.29 o
   5  -4   1       52.14       51.15     16.46 o
   6  -4   1      390.36      341.31     18.59 o
   7  -4   1      448.10      443.25     17.45 o
   8  -4   1      665.72      679.85     22.85 o
   9  -4   1      122.84      102.67     18.83 o
  10  -4   1        3.61        5.18     17.49 o
  11  -4   1        2.66        9.33     19.28 o
  12  -4   1        1.30        0.00     20.03 o
  13  -4   1        0.04       24.27     37.34 o
 -14  -3   1       15.48       22.62     21.98 o
 -13  -3   1       78.08       71.87     21.12 o
 -12  -3   1       10.54        5.77     15.28 o
 -11  -3   1        3.95        1.43     13.93 o
 -10  -3   1       18.23       27.78     15.28 o
  -9  -3   1      313.60      354.33     16.72 o
  -8  -3   1        0.06        2.90     11.76 o
  -7  -3   1      126.23      125.08     14.79 o
  -6  -3   1      214.69      210.99     18.67 o
  -5  -3   1      177.74      197.88     27.07 o
  -4  -3   1     1062.90     1041.68     34.59 o
  -3  -3   1      349.62      353.80     15.24 o
  -2  -3   1       15.12       18.01     13.00 o
  -1  -3   1     3021.10     2906.60     49.81 o
   0  -3   1     3261.26     3192.08     24.91 o
   1  -3   1       58.26       52.32      7.95 o
   2  -3   1       18.45       12.42      5.19 o
   3  -3   1      104.50      108.18     10.53 o
   4  -3   1     1488.01     1481.16     18.15 o
   5  -3   1      907.55      910.65     17.31 o
   6  -3   1      637.04      622.39      9.56 o
   7  -3   1        2.79        6.35      8.18 o
   8  -3   1      370.95      385.34     15.13 o
   9  -3   1       34.48       30.08      9.55 o
  10  -3   1       34.99       45.07     17.92 o
  11  -3   1       15.27       12.30     18.30 o
  12  -3   1       16.68       31.05     19.28 o
  13  -3   1       47.57       50.40     33.60 o
 -14  -2   1        0.33        0.00     21.98 o
 -13  -2   1        3.44        0.36     19.68 o
 -12  -2   1       49.70       52.81     15.88 o
 -11  -2   1       18.14       13.44     14.70 o
 -10  -2   1      132.27      134.37     17.15 o
  -9  -2   1        6.17        9.28     13.26 o
  -8  -2   1      312.82      319.74     19.47 o
  -7  -2   1     1010.21     1015.04     16.11 o
  -6  -2   1       40.75       40.13     11.88 o
  -5  -2   1       12.06       11.95      9.83 o
  -4  -2   1      132.04      146.97      8.49 o
  -3  -2   1     1979.87     1941.54     16.73 o
  -2  -2   1     2157.71     1966.54     16.55 o
  -1  -2   1      229.99      204.32     13.08 o
   0  -2   1    19594.85    18906.37    374.81 o
   1  -2   1      733.21      673.48     13.84 o
   2  -2   1       13.45       17.08     13.00 o
   3  -2   1       50.94       52.43     12.49 o
   4  -2   1       18.36       18.47      5.64 o
   5  -2   1     3445.99     3626.04     25.80 o
   6  -2   1        6.75        4.92      7.67 o
   7  -2   1      125.06      134.53      9.20 o
   8  -2   1      179.61      181.48     11.23 o
   9  -2   1        0.21        2.95     10.25 o
  10  -2   1        0.00        0.00     10.41 o
  11  -2   1        0.56        6.63     17.52 o
  12  -2   1        4.98        7.10     18.63 o
  13  -2   1        0.69        0.00     33.60 o
 -14  -1   1        3.68       11.20     29.87 o
 -13  -1   1       24.86       22.27     19.28 o
 -12  -1   1       16.10        0.00     14.61 o
 -11  -1   1       13.08       10.82     13.50 o
 -10  -1   1      146.22      138.78     13.99 o
  -9  -1   1       19.11       18.62     12.69 o
  -8  -1   1      491.90      512.51     14.63 o
  -7  -1   1      307.23      311.13     16.12 o
  -6  -1   1     1928.17     1986.28     20.09 o
  -5  -1   1     6021.63     6127.87     55.46 o
  -4  -1   1       37.65       31.60      7.91 o
  -3  -1   1        2.49        1.75     11.17 o
  -2  -1   1       80.68       67.77      8.51 o
  -1  -1   1     7128.82     6808.02    100.88 o
   1  -1   1        0.19        0.00      7.17 o
   2  -1   1     2981.97     2849.69     27.30 o
   3  -1   1       88.58       91.51      5.92 o
   4  -1   1       11.29       15.67      6.43 o
   5  -1   1        0.55        3.48      6.62 o
   6  -1   1      107.77      104.45      7.46 o
   7  -1   1      274.94      290.91     10.51 o
   8  -1   1       40.51       47.12     11.41 o
   9  -1   1      446.82      447.84     14.21 o
  10  -1   1        0.21        6.19     11.62 o
  11  -1   1      128.42      130.94     12.78 o
  12  -1   1       46.59       41.00     16.92 o
  13  -1   1       34.87       16.80     35.47 o
  14  -1   1        1.60        0.00     37.34 o
 -14   0   1        1.17        0.00     33.60 o
 -13   0   1        0.46        0.00     31.73 o
 -12   0   1       42.94       46.16     13.99 o
 -11   0   1      254.41      222.23     14.88 o
 -10   0   1        3.08        0.00     12.89 o
  -9   0   1        0.04        0.30     12.46 o
  -8   0   1       27.86       24.93     11.38 o
  -7   0   1        1.94        1.74     10.28 o
  -6   0   1    13453.87    14875.13    173.79 o
  -5   0   1        0.03        0.00      6.43 o
  -4   0   1       20.41       16.05      6.30 o
  -3   0   1      379.53      357.36      8.92 o
  -2   0   1     4796.29     4759.21     18.06 o
   2   0   1      296.00      281.77      6.55 o
   3   0   1     7537.75     7100.79     68.63 o
   4   0   1       89.60       99.38      6.16 o
   5   0   1      839.39      802.34      9.02 o
   6   0   1      137.82      139.72      7.83 o
   7   0   1      129.10      124.94      7.95 o
   8   0   1        0.06        1.72     10.14 o
   9   0   1        0.21        0.00     11.04 o
  10   0   1       21.46       22.04     12.08 o
  11   0   1       71.98       72.09     12.39 o
  12   0   1       57.72       50.21     13.33 o
  13   0   1        0.61       18.66     35.46 o
  14   0   1        5.70        1.86     37.34 o
 -13   1   1        0.50        0.00     19.68 o
 -12   1   1       48.06       51.34     19.28 o
 -11   1   1      981.61      906.70     18.31 o
 -10   1   1        5.14        1.43     12.57 o
  -9   1   1      143.79      123.54     12.88 o
  -8   1   1       23.93       26.91     11.25 o
  -7   1   1       17.03       26.20     10.14 o
  -6   1   1        3.75        4.07      7.43 o
  -5   1   1     2480.07     2531.57     35.37 o
  -4   1   1     4423.98     4372.33     26.93 o
  -3   1   1      124.65      122.16      5.51 o
  -2   1   1     3960.00     3853.15     18.26 o
   2   1   1      778.23      730.26     11.24 o
   3   1   1     1430.72     1357.55     11.63 o
   4   1   1       10.01        7.71      5.21 o
   5   1   1       20.36       15.81      5.90 o
   6   1   1      795.15      802.34     12.50 o
   7   1   1      975.87      982.14     13.75 o
   8   1   1       31.40       30.34     10.51 o
   9   1   1        2.53        0.00     11.46 o
  10   1   1      148.63      165.92     12.77 o
  11   1   1        6.52        6.75     11.92 o
  12   1   1       31.68       31.34     13.19 o
  13   1   1       25.99       25.39     24.27 o
  14   1   1        2.15       13.07     31.73 o
 -13   2   1        1.05        0.00     18.83 o
 -12   2   1        0.70        0.27     18.34 o
 -11   2   1        0.40        0.00     17.92 o
 -10   2   1      150.31      130.58     18.34 o
  -9   2   1       74.54       52.11     12.12 o
  -8   2   1       13.57        7.83     11.06 o
  -7   2   1      302.18      295.94     11.05 o
  -6   2   1        8.63        9.80      6.80 o
  -5   2   1        0.45        2.03      5.33 o
  -4   2   1       35.23       40.71      4.84 o
  -3   2   1      188.59      197.97      6.36 o
  -2   2   1     2766.70     2765.34      9.24 o
  -1   2   1      879.00      811.43      9.35 o
   0   2   1       73.95       75.95      7.18 o
   2   2   1       61.89       48.54      6.21 o
   3   2   1     1003.87     1030.08     14.98 o
   4   2   1     5832.85     5673.38     33.20 o
   5   2   1      155.15      155.72      7.03 o
   6   2   1      149.70      158.30      7.19 o
   7   2   1      150.02      165.22      8.50 o
   8   2   1       72.55       67.63      8.89 o
   9   2   1      219.35      209.01     13.26 o
  10   2   1        4.08        2.48     12.26 o
  11   2   1       37.43       31.73     17.49 o
  12   2   1       17.31       13.58     18.30 o
  13   2   1        6.18        5.60     17.49 o
  14   2   1        9.42        5.54     20.03 o
 -13   3   1        3.18        1.30     21.04 o
 -12   3   1       14.22       20.16     19.67 o
 -11   3   1        5.35        0.00     18.83 o
 -10   3   1       45.05       58.45     18.83 o
  -9   3   1       34.48       24.74     18.34 o
  -8   3   1      419.09      432.14     20.44 o
  -7   3   1        2.56        6.97     10.08 o
  -6   3   1      120.78      129.48      9.00 o
  -5   3   1      808.01      890.17     10.54 o
  -4   3   1      502.29      556.99     14.29 o
  -3   3   1      116.79      110.65      4.71 o
  -2   3   1      114.00      107.98      8.49 o
  -1   3   1     1512.33     1466.85     22.61 o
   0   3   1     3523.53     3338.66    107.48 o
   1   3   1     1794.79     1713.79     10.33 o
   2   3   1      760.23      786.23     12.59 o
   3   3   1     5453.12     5351.93     16.64 o
   4   3   1      272.73      294.94     10.32 o
   5   3   1       66.00       74.51      7.60 o
   6   3   1     1133.44     1138.62     10.55 o
   7   3   1      334.12      339.85      9.70 o
   8   3   1       78.70       84.10      9.45 o
   9   3   1      106.94      119.45     13.26 o
  10   3   1       18.51       25.81     13.50 o
  11   3   1       86.20       89.85     13.50 o
  12   3   1        9.91       19.79     19.28 o
  13   3   1      355.12      339.45     24.67 o
  14   3   1        0.54        8.65     21.51 o
 -13   4   1       93.44       89.61     29.87 o
 -12   4   1        0.90        8.73     20.43 o
 -11   4   1       20.44       29.37     19.67 o
 -10   4   1        0.38        0.00     17.49 o
  -9   4   1      115.63       96.20     18.34 o
  -8   4   1        4.53        9.90     17.01 o
  -7   4   1      133.56      130.30     18.48 o
  -6   4   1        0.13        0.73     15.14 o
  -5   4   1       86.99      100.15     15.14 o
  -4   4   1      288.99      296.67     14.58 o
  -3   4   1      794.39      769.65     12.02 o
  -2   4   1       48.49       49.18      9.37 o
  -1   4   1     8479.44     8328.57     86.73 o
   0   4   1     2386.27     2323.73     66.61 o
   1   4   1     3453.90     3469.26     24.17 o
   2   4   1     1493.82     1488.49     25.49 o
   3   4   1      755.44      686.36      7.63 o
   4   4   1     3215.81     3125.04     17.71 o
   5   4   1       18.82       13.93      8.50 o
   6   4   1        0.64        3.73      8.50 o
   7   4   1       45.83       50.87      8.25 o
   8   4   1     3095.26     3326.62     47.89 o
   9   4   1       67.49       65.53     13.35 o
  10   4   1       10.37       10.40     13.26 o
  11   4   1        0.34        0.00     13.44 o
  12   4   1       39.12       36.70     18.83 o
  13   4   1      137.12      132.62     21.51 o
  14   4   1        6.21        8.20     21.75 o
 -12   5   1       33.13       25.46     21.51 o
 -11   5   1       19.88       18.26     21.00 o
 -10   5   1       15.41       30.49     19.67 o
  -9   5   1      188.76      176.28     20.43 o
  -8   5   1        4.18        4.40     18.34 o
  -7   5   1      554.79      545.75     22.45 o
  -6   5   1       23.25       26.06     16.46 o
  -5   5   1      146.78      168.05     20.54 o
  -4   5   1      310.12      292.25     15.85 o
  -3   5   1        6.63       10.09     10.51 o
  -2   5   1      326.17      322.62     10.92 o
  -1   5   1        4.61        1.18      6.26 o
   0   5   1      337.98      311.99      7.29 o
   1   5   1      859.08      862.55     10.84 o
   2   5   1      146.64      151.08      6.91 o
   3   5   1     2123.90     2112.36     29.41 o
   4   5   1        1.70        0.00      6.04 o
   5   5   1       23.61       20.13      6.04 o
   6   5   1        4.02        5.15      5.94 o
   7   5   1     3168.85     3193.57     33.72 o
   8   5   1      888.06      913.54     19.69 o
   9   5   1       16.91       10.41     13.35 o
  10   5   1        3.22        3.73     13.44 o
  11   5   1        2.18        0.00     13.78 o
  12   5   1      148.78      162.74     19.67 o
  13   5   1       55.60       60.85     23.07 o
  14   5   1        8.49        9.44     21.41 o
 -12   6   1       18.51       11.20     31.73 o
 -11   6   1       12.70       12.48     21.00 o
 -10   6   1        5.43       14.87     20.43 o
  -9   6   1       33.21       36.41     19.80 o
  -8   6   1       29.61       40.81     18.34 o
  -7   6   1        1.12        7.17     20.43 o
  -6   6   1      382.64      385.62     21.13 o
  -5   6   1      339.61      372.71     20.18 o
  -4   6   1       25.12       23.86     17.49 o
  -3   6   1      289.91      295.99     16.81 o
  -2   6   1      654.16      693.13     29.89 o
  -1   6   1      160.97      174.98      7.96 o
   0   6   1      227.73      238.12      9.97 o
   1   6   1      517.18      518.61     10.95 o
   2   6   1     1865.50     1879.28     13.83 o
   3   6   1      100.00       98.36      7.63 o
   4   6   1      559.93      567.25     10.04 o
   5   6   1      316.52      283.11     13.01 o
   6   6   1       83.73       82.67      6.94 o
   7   6   1       22.76       22.00      5.36 o
   8   6   1        1.59        1.97      5.25 o
   9   6   1      231.27      231.63      8.32 o
  10   6   1       85.17       85.64     14.78 o
  11   6   1        0.41        0.00     14.48 o
  12   6   1        7.01        6.02     19.68 o
  13   6   1        4.12        5.05     22.32 o
  14   6   1       15.55       12.16     21.75 o
 -11   7   1       89.13       74.67     29.87 o
 -10   7   1       37.72       46.37     20.18 o
  -9   7   1        0.18        4.11     19.67 o
  -8   7   1      109.83      125.52     21.12 o
  -7   7   1        2.65        0.00     19.67 o
  -6   7   1      190.88      202.37     20.43 o
  -5   7   1      170.93      162.27     21.51 o
  -4   7   1      141.17      141.29     20.54 o
  -3   7   1      153.20      161.64     20.54 o
  -2   7   1      394.49      380.97     31.74 o
  -1   7   1       18.14       17.57      8.62 o
   0   7   1       63.65       58.40      7.47 o
   1   7   1        0.10        1.62      8.54 o
   2   7   1      302.24      301.05     10.51 o
   3   7   1     1070.79     1092.92     24.98 o
   4   7   1        8.84       13.36      7.67 o
   5   7   1        6.72        9.33     15.68 o
   6   7   1       14.55        9.33     22.40 o
   7   7   1       69.63       85.90     17.01 o
   8   7   1        0.11        0.00     15.84 o
   9   7   1       78.50       82.06     18.83 o
  10   7   1        0.64        0.00     16.92 o
  11   7   1       55.86       53.20     22.44 o
  12   7   1        0.21        4.46     20.18 o
  13   7   1        2.88        7.57     24.40 o
  14   7   1        2.40        0.00     22.44 o
 -10   8   1        1.41        3.73     29.87 o
  -9   8   1       20.52       12.71     20.43 o
  -8   8   1       13.02       15.93     19.67 o
  -7   8   1        3.75        0.00     21.12 o
  -6   8   1      375.31      395.09     22.85 o
  -5   8   1      360.91      348.97     22.44 o
  -4   8   1      362.62      349.57     23.33 o
  -3   8   1        5.84       20.54     28.01 o
  -2   8   1      351.52      356.67     29.88 o
  -1   8   1       35.00       36.35     10.40 o
   0   8   1      405.50      389.20     13.30 o
   1   8   1      428.65      420.66     16.81 o
   2   8   1       14.15       16.80     14.40 o
   3   8   1       16.48       13.81     16.15 o
   4   8   1        4.93        5.75      8.93 o
   5   8   1      137.16      130.56      9.20 o
   6   8   1        9.42       16.03     19.10 o
   7   8   1        5.56        0.00     19.10 o
   8   8   1      153.40      165.56     21.00 o
   9   8   1       46.24       54.14     17.01 o
  10   8   1      106.87      122.45     19.28 o
  11   8   1        0.43        9.56     21.00 o
  12   8   1        9.68        4.38     19.10 o
  13   8   1        1.85        3.34     21.04 o
  14   8   1        2.86        1.98     21.75 o
  -9   9   1        1.81       26.13     29.87 o
  -8   9   1        0.13        5.48     21.75 o
  -7   9   1       77.83       83.90     22.32 o
  -6   9   1        0.68        0.00     21.51 o
  -5   9   1      827.36      898.34     27.36 o
  -4   9   1       20.15       29.87     28.01 o
  -3   9   1        6.87        1.86     35.46 o
  -2   9   1        4.72        7.47     33.60 o
  -1   9   1       76.24       63.75     10.62 o
   0   9   1       85.78       91.89     12.54 o
   1   9   1      132.41      137.62     15.03 o
   2   9   1        3.99        3.73     16.09 o
   3   9   1        5.46        2.56     16.92 o
   4   9   1       30.89       26.69     16.92 o
   5   9   1       95.24      106.53     10.97 o
   6   9   1        4.22        6.83     18.83 o
   7   9   1       13.06       25.29     20.43 o
   8   9   1        7.80       11.14     20.43 o
   9   9   1        1.68        0.00     19.67 o
  10   9   1       17.97       12.62     19.10 o
  11   9   1        0.84        0.00     29.87 o
  12   9   1       13.61        5.31     21.04 o
  13   9   1       14.00       15.47     23.07 o
  -9  10   1        1.18        0.00     31.73 o
  -8  10   1       42.62       69.07     29.87 o
  -7  10   1        0.39        0.42     20.43 o
  -6  10   1       10.80       13.07     28.01 o
  -5  10   1     1005.86     1059.17     41.10 o
  -4  10   1       12.21        9.33     28.01 o
  -3  10   1      129.88      106.41     33.61 o
  -2  10   1        2.52        7.47     37.34 o
  -1  10   1        1.04        0.00     37.34 o
   0  10   1       29.21       31.92     13.95 o
   1  10   1       39.32       35.47     15.54 o
   2  10   1      189.91      169.44     16.92 o
   3  10   1        8.28       11.76     16.92 o
   4  10   1        3.09        8.00     17.92 o
   5  10   1        0.13        6.10     21.51 o
   6  10   1      199.69      193.77     22.32 o
   7  10   1        2.17        7.47     21.12 o
   8  10   1        3.41        0.00     19.80 o
   9  10   1        0.05        6.83     19.10 o
  10  10   1        4.51        0.00     29.87 o
  11  10   1        9.74        5.60     33.60 o
  12  10   1        3.94        5.60     24.27 o
  13  10   1       35.27       15.24     24.18 o
  -8  11   1        1.32        9.33     39.20 o
  -7  11   1        0.22        0.00     35.46 o
  -6  11   1      112.86      115.74     35.47 o
  -5  11   1      117.42      110.15     31.73 o
  -4  11   1      455.12      491.10     37.35 o
  -3  11   1       30.12       48.53     35.47 o
  -2  11   1        0.49        0.00     37.34 o
  -1  11   1       44.76       13.07     39.20 o
   0  11   1        4.44        3.73     13.86 o
   1  11   1      631.18      627.20     21.14 o
   2  11   1       12.28        4.08     16.92 o
   3  11   1       39.66       36.32     19.45 o
   4  11   1        5.87       16.67     18.30 o
   5  11   1       70.76       58.69     20.63 o
   6  11   1      192.49      186.86     21.51 o
   7  11   1       93.66       95.46     20.18 o
   8  11   1       12.51       20.54     21.12 o
   9  11   1       22.12       26.63     19.67 o
  10  11   1        0.19       18.66     28.01 o
  11  11   1        0.06       11.20     26.13 o
  12  11   1        1.56        0.00     33.60 o
  -6  12   1       31.58       31.73     31.73 o
  -5  12   1        1.33        7.47     37.34 o
  -4  12   1      237.84      203.51     42.94 o
  -3  12   1       22.61       14.93     33.60 o
  -2  12   1        0.01        0.00     37.34 o
  -1  12   1        1.06       20.54     37.34 o
   0  12   1        3.60        1.86     33.60 o
   1  12   1      109.58      103.45     16.86 o
   2  12   1      109.92       92.19     17.24 o
   3  12   1        3.31        1.72     16.92 o
   4  12   1        3.38        0.06     19.68 o
   5  12   1        0.00        7.29     19.68 o
   6  12   1       21.44       28.88     21.00 o
   7  12   1       12.76       17.57     22.32 o
   8  12   1       87.08       93.58     23.07 o
   9  12   1       34.90       25.49     21.00 o
  10  12   1        6.16       11.20     35.46 o
  11  12   1        0.26        0.00     37.34 o
  12  12   1        1.77        0.00     37.34 o
  -5  13   1        0.43       13.07     39.20 o
  -4  13   1       30.09       39.20     37.34 o
  -3  13   1      194.65      169.89     41.08 o
  -2  13   1        9.42        7.47     39.20 o
  -1  13   1       22.94       24.27     31.73 o
   0  13   1        0.69        0.00     39.20 o
   1  13   1        1.52       33.60     41.07 o
   2  13   1        0.19        0.00     16.12 o
   3  13   1       15.62        6.87     18.94 o
   4  13   1       16.96       15.71     21.41 o
   5  13   1        0.26        2.34     20.03 o
   6  13   1        1.58       11.71     21.51 o
   7  13   1        6.06        1.97     22.32 o
   8  13   1        2.38        0.00     23.07 o
   9  13   1        4.91       11.20     26.13 o
  10  13   1        0.03       11.20     35.46 o
  11  13   1        5.08        0.00     37.34 o
  -3  14   1        3.13        0.00     41.07 o
  -2  14   1        0.04       11.20     42.93 o
  -1  14   1        0.02        0.00     41.07 o
   0  14   1        9.65        7.47     39.20 o
   1  14   1       11.53       42.93     41.07 o
   2  14   1        1.32        0.00     42.93 o
   3  14   1      104.40       98.94     41.07 o
   4  14   1       56.95       38.72     19.68 o
   5  14   1       13.25       23.27     21.41 o
   6  14   1        8.92       10.23     21.04 o
   7  14   1        0.29        6.62     23.07 o
   8  14   1       10.45        0.00     21.98 o
   9  14   1       14.60        5.60     33.60 o
  -1  15   1        8.62        0.00     39.20 o
   0  15   1        0.47       28.01     37.34 o
   1  15   1        0.19        0.00     35.46 o
   2  15   1       19.92       16.80     42.93 o
   3  15   1       21.17       33.60     39.20 o
   4  15   1        0.86        5.60     41.07 o
   5  15   1        7.29        0.00     21.51 o
   6  15   1        0.23        0.00     23.33 o
   7  15   1        0.94        0.00     22.84 o
  -6 -14   2       13.32       14.93     46.67 o
  -5 -14   2        3.97       35.46     46.67 o
  -4 -14   2       21.41       16.80     41.07 o
  -3 -14   2        9.25       14.93     44.80 o
  -2 -14   2        0.01        1.86     35.46 o
  -1 -14   2        6.15       26.13     44.80 o
   0 -14   2        9.64       10.93     30.83 o
  -8 -13   2        0.16       15.28     24.67 o
  -7 -13   2        2.61        0.00     24.18 o
  -6 -13   2        0.49        0.00     37.34 o
  -5 -13   2        9.65       11.20     41.07 o
  -4 -13   2        5.25       11.20     41.07 o
  -3 -13   2       52.39       50.40     44.80 o
  -2 -13   2        5.53        0.00     39.20 o
  -1 -13   2       10.10       18.66     37.34 o
   0 -13   2        0.93       22.40     41.07 o
   1 -13   2        0.10        0.00     37.34 o
   2 -13   2        0.51        0.00     44.80 o
   3 -13   2       33.45       63.47     35.47 o
  -9 -12   2        0.05        0.00     24.67 o
  -8 -12   2        0.25        0.00     24.98 o
  -7 -12   2        3.52        0.00     23.32 o
  -6 -12   2       15.62       17.88     24.16 o
  -5 -12   2        0.15        9.33     39.20 o
  -4 -12   2       85.70      113.88     42.94 o
  -3 -12   2        3.80        0.00     41.07 o
  -2 -12   2       22.32       18.66     42.93 o
  -1 -12   2        3.38       35.46     42.93 o
   0 -12   2        0.78        0.00     35.46 o
   1 -12   2        7.46        5.60     39.20 o
   2 -12   2       39.39       22.40     42.93 o
   3 -12   2       13.94       20.54     39.20 o
   4 -12   2        2.13       14.93     31.73 o
   5 -12   2        6.76       22.40     37.34 o
 -10 -11   2        0.02        0.00     23.65 o
  -9 -11   2        9.64        3.83     25.71 o
  -8 -11   2        1.92        2.80     23.76 o
  -7 -11   2       21.31       15.75     20.63 o
  -6 -11   2       23.39       31.53     23.76 o
  -5 -11   2        1.51        8.91     19.68 o
  -4 -11   2       27.95       31.03     20.63 o
  -3 -11   2       22.31        7.47     33.60 o
  -2 -11   2       17.99        5.60     41.07 o
  -1 -11   2       24.56       28.01     35.47 o
   0 -11   2       45.64       52.27     41.07 o
   1 -11   2        0.01       14.93     33.60 o
   2 -11   2        0.29        0.00     25.51 o
   3 -11   2       48.05       42.94     41.07 o
   4 -11   2       24.25       31.73     39.20 o
   5 -11   2        0.17        1.86     37.34 o
   6 -11   2        7.97       20.54     35.46 o
   7 -11   2       45.51       63.47     33.60 o
 -11 -10   2        0.29       11.20     35.46 o
 -10 -10   2       21.42       11.46     24.40 o
  -9 -10   2        0.23        0.00     22.84 o
  -8 -10   2       30.03       24.05     21.41 o
  -7 -10   2      168.62      142.93     24.19 o
  -6 -10   2       16.86       30.15     21.04 o
  -5 -10   2        3.71       12.26     19.28 o
  -4 -10   2        0.01        9.44     21.04 o
  -3 -10   2        0.24        0.00     18.19 o
  -2 -10   2        8.92       14.93     39.20 o
  -1 -10   2       69.71       65.34     33.60 o
   0 -10   2       21.72       14.93     31.73 o
   1 -10   2       26.74       31.73     29.87 o
   2 -10   2       87.81       54.14     29.87 o
   3 -10   2        8.53        5.60     33.60 o
   4 -10   2       52.49       67.21     39.20 o
   5 -10   2        2.81        0.00     35.46 o
   6 -10   2        6.03       24.27     29.87 o
   7 -10   2       10.42       26.13     37.34 o
   8 -10   2        1.44        0.00     26.40 o
 -12  -9   2       61.47       61.60     37.34 o
 -11  -9   2        6.09        6.54     23.76 o
 -10  -9   2        5.92        8.80     23.07 o
  -9  -9   2       54.18       52.97     20.03 o
  -8  -9   2        0.98        2.29     23.65 o
  -7  -9   2        0.92        0.00     21.00 o
  -6  -9   2        5.67       12.95     21.04 o
  -5  -9   2        0.55        0.00     20.35 o
  -4  -9   2      184.43      187.21     23.77 o
  -3  -9   2        9.91        6.38     19.68 o
  -2  -9   2        3.22        0.00     33.60 o
  -1  -9   2       40.34       52.27     33.60 o
   0  -9   2       10.86        7.47     42.93 o
   1  -9   2        3.04        0.00     37.34 o
   2  -9   2       95.02       91.47     37.34 o
   3  -9   2      119.08      134.41     37.34 o
   4  -9   2       14.48       11.20     35.46 o
   5  -9   2       13.45       11.20     29.87 o
   6  -9   2      190.86      183.43     24.98 o
   7  -9   2        4.23        8.53     22.84 o
   8  -9   2        4.22        0.00     24.40 o
   9  -9   2       13.99       25.40     24.67 o
 -12  -8   2      138.10      138.14     35.47 o
 -11  -8   2        1.69        0.00     22.84 o
 -10  -8   2       73.10       84.91     23.07 o
  -9  -8   2      102.95       77.15     18.83 o
  -8  -8   2        0.07        8.40     21.12 o
  -7  -8   2        2.73        0.00     22.84 o
  -6  -8   2      226.80      230.75     24.67 o
  -5  -8   2       22.91       17.46      7.04 o
  -4  -8   2       60.61       67.71      9.77 o
  -3  -8   2       19.13       20.35     17.77 o
  -2  -8   2        3.16        0.00     17.52 o
  -1  -8   2        3.67        0.00     33.60 o
   0  -8   2      404.91      459.38     41.09 o
   1  -8   2      183.62      153.10     41.08 o
   2  -8   2       12.35       14.79     10.73 o
   3  -8   2       47.11       61.60     26.40 o
   4  -8   2        3.07        0.00     35.46 o
   5  -8   2        1.94        4.67     23.76 o
   6  -8   2        8.24       11.31     23.07 o
   7  -8   2        0.31       15.29     21.00 o
   8  -8   2      228.65      212.70     24.27 o
   9  -8   2       11.02       32.60     24.18 o
  10  -8   2        0.23        0.00     24.67 o
 -13  -7   2       32.12       47.60     23.76 o
 -12  -7   2       19.90       35.05     23.65 o
 -11  -7   2      173.36      170.89     21.75 o
 -10  -7   2      444.44      475.56     22.33 o
  -9  -7   2       10.30        6.57     19.10 o
  -8  -7   2        5.14        5.84     20.43 o
  -7  -7   2       27.25       34.70     22.32 o
  -6  -7   2       38.81       44.98     21.75 o
  -5  -7   2     1638.95     1585.25     78.52 o
  -4  -7   2       30.82       29.55      7.02 o
  -3  -7   2       69.91       72.35     18.83 o
  -2  -7   2      912.47      939.12     26.16 o
  -1  -7   2      303.62      319.31     35.48 o
   0  -7   2      174.41      190.44     35.47 o
   1  -7   2      176.90      195.04     14.93 o
   2  -7   2     1077.15     1138.69     17.14 o
   3  -7   2        0.30        1.86      6.99 o
   4  -7   2       85.88       85.87     24.40 o
   5  -7   2      572.67      599.04     32.69 o
   6  -7   2        8.74       18.25     23.65 o
   7  -7   2      322.43      359.20     27.07 o
   8  -7   2        0.22        0.00     22.44 o
   9  -7   2        2.62       14.29     22.84 o
  10  -7   2       30.23       31.94     23.32 o
  11  -7   2        3.34        0.00     21.98 o
 -13  -6   2        0.45        8.52     21.00 o
 -12  -6   2       45.52       43.17     16.50 o
 -11  -6   2        8.77       10.71     19.67 o
 -10  -6   2      826.97      863.64     26.86 o
  -9  -6   2       22.12       32.94     20.43 o
  -8  -6   2       31.98       40.00     17.92 o
  -7  -6   2      116.79      108.43     20.43 o
  -6  -6   2      390.88      396.45     21.13 o
  -5  -6   2      100.15      106.83     17.01 o
  -4  -6   2      950.96      995.51     21.91 o
  -3  -6   2        0.45        4.67     14.40 o
  -2  -6   2      568.53      561.59     17.53 o
  -1  -6   2        3.72        9.33     28.01 o
   0  -6   2        5.32        0.00     29.87 o
   1  -6   2     1033.56     1067.78     32.71 o
   2  -6   2       10.15        2.85      8.91 o
   3  -6   2        0.25        2.92      7.02 o
   4  -6   2      458.55      403.26     14.11 o
   5  -6   2      177.86      168.78     21.98 o
   6  -6   2      625.28      608.86     26.31 o
   7  -6   2     1100.39     1154.22     28.98 o
   8  -6   2        2.81       22.57     21.51 o
   9  -6   2        5.34        5.77     21.04 o
  10  -6   2        2.95        4.28     21.41 o
  11  -6   2        0.54        0.00     21.51 o
 -13  -5   2       20.57       12.94     19.67 o
 -12  -5   2        0.07        0.00     17.02 o
 -11  -5   2       87.28       80.91     15.79 o
 -10  -5   2        0.69       12.23     18.83 o
  -9  -5   2        0.97        4.98     19.67 o
  -8  -5   2       38.14       43.78     20.18 o
  -7  -5   2        0.92        8.51     16.15 o
  -6  -5   2      606.97      580.90     29.89 o
  -5  -5   2       41.27       31.73     24.27 o
  -4  -5   2      954.96     1089.49     31.76 o
  -3  -5   2       39.32       46.67     15.20 o
  -2  -5   2       26.03       21.93     14.40 o
  -1  -5   2      910.65      921.96     41.12 o
   0  -5   2        7.26       12.53     10.39 o
   1  -5   2      216.58      230.66     12.14 o
   2  -5   2       79.03       85.58      8.04 o
   3  -5   2      206.37      184.40      6.96 o
   4  -5   2       23.39       28.61      3.66 o
   5  -5   2        2.97        2.80     19.80 o
   6  -5   2      448.46      438.15     23.66 o
   7  -5   2      403.69      369.74     23.07 o
   8  -5   2       16.67        8.79     20.18 o
   9  -5   2        2.13        0.62     19.67 o
  10  -5   2      102.22      127.75     21.04 o
  11  -5   2       18.35       21.90     19.28 o
  12  -5   2        3.11       12.60     20.63 o
 -14  -4   2        2.52        0.00     24.40 o
 -13  -4   2        2.17        4.64     21.75 o
 -12  -4   2       18.32       14.09     15.02 o
 -11  -4   2       38.87       31.54     14.70 o
 -10  -4   2        7.53       13.97     15.35 o
  -9  -4   2       12.18       14.74     18.83 o
  -8  -4   2       51.06       40.87     18.34 o
  -7  -4   2      334.01      341.36     18.67 o
  -6  -4   2      164.46      151.23     22.40 o
  -5  -4   2       36.98       37.34     22.40 o
  -4  -4   2      407.97      457.59     26.15 o
  -3  -4   2      314.16      352.98     26.15 o
  -2  -4   2     1077.91     1094.85     37.40 o
  -1  -4   2      196.16      207.56     10.26 o
   0  -4   2     3876.51     3807.18     68.54 o
   1  -4   2      325.64      339.96     11.70 o
   2  -4   2     1753.53     1701.13     28.68 o
   3  -4   2       46.20       38.24      6.80 o
   4  -4   2        7.44       17.13     15.14 o
   5  -4   2     1348.46     1354.62     12.93 o
   6  -4   2        0.71        0.00      5.88 o
   7  -4   2       25.61       21.91      5.37 o
   8  -4   2     2437.26     2439.44     57.64 o
   9  -4   2       16.60       18.04     19.28 o
  10  -4   2       15.93       15.84     19.68 o
  11  -4   2        4.47       12.60     19.20 o
  12  -4   2        0.34        7.10     18.63 o
 -14  -3   2        1.04        0.00     23.07 o
 -13  -3   2        0.41        9.90     21.75 o
 -12  -3   2        7.36       24.00     15.02 o
 -11  -3   2       47.74       29.13     14.63 o
 -10  -3   2        4.51        6.88     14.25 o
  -9  -3   2       60.62       41.08     14.19 o
  -8  -3   2       74.51       73.65      6.76 o
  -7  -3   2       51.13       45.03      5.30 o
  -6  -3   2       22.50       28.01     18.66 o
  -5  -3   2       33.31       46.67     20.54 o
  -4  -3   2      236.33      207.28     22.41 o
  -3  -3   2        1.55        0.00     20.54 o
  -2  -3   2      839.89      818.58     23.36 o
  -1  -3   2      641.96      634.76     22.43 o
   0  -3   2        0.06        5.70     10.17 o
   1  -3   2      332.12      360.24     10.06 o
   2  -3   2      229.98      251.09     15.68 o
   3  -3   2      232.63      201.74     14.52 o
   4  -3   2        9.09       16.07     15.14 o
   5  -3   2       59.34       63.49      6.78 o
   6  -3   2        4.28        4.07      6.78 o
   7  -3   2      722.01      738.82     12.28 o
   8  -3   2       66.52       63.14      9.62 o
   9  -3   2     2456.48     2453.31     21.72 o
  10  -3   2        0.26        0.00     17.92 o
  11  -3   2        6.41        0.00     18.30 o
  12  -3   2       31.51       28.18     20.03 o
  13  -3   2       48.58       84.01     39.20 o
 -14  -2   2        7.31       16.80     35.46 o
 -13  -2   2        5.15        0.00     15.02 o
 -12  -2   2        2.94        0.00     15.28 o
 -11  -2   2        6.25        1.71     13.62 o
 -10  -2   2       37.20       32.67     14.70 o
  -9  -2   2      160.32      158.51     14.70 o
  -8  -2   2     2081.34     2075.72     18.17 o
  -7  -2   2        0.29        7.77      7.74 o
  -6  -2   2       29.03       34.64      6.63 o
  -5  -2   2      215.92      204.53     11.21 o
  -4  -2   2      326.28      285.82     13.01 o
  -3  -2   2     1382.95     1406.59     23.39 o
  -2  -2   2        0.12        0.00     11.88 o
  -1  -2   2    14531.99    14891.57    151.27 o
   0  -2   2      159.81      154.78     13.07 o
   1  -2   2      896.16      801.82     17.82 o
   2  -2   2     3400.28     3285.94     85.52 o
   3  -2   2     1417.21     1410.82     15.32 o
   4  -2   2     1027.71     1032.11     14.01 o
   5  -2   2        0.49        1.35      7.74 o
   6  -2   2        6.23        7.69      7.74 o
   7  -2   2        7.63        5.97      8.93 o
   8  -2   2     2024.50     2027.70     18.04 o
   9  -2   2      858.11      852.93     15.43 o
  10  -2   2       32.67       22.51     10.77 o
  11  -2   2       66.80       79.51     17.77 o
  12  -2   2        4.48       14.43     17.77 o
  13  -2   2       73.14       93.34     39.20 o
 -14  -1   2        6.97       11.20     31.73 o
 -13  -1   2        0.96        0.99     19.67 o
 -12  -1   2       90.15       71.29     15.76 o
 -11  -1   2      532.16      492.00     32.68 o
 -10  -1   2       19.45       19.24     12.84 o
  -9  -1   2      143.62      147.38     14.70 o
  -8  -1   2      141.36      145.00     13.26 o
  -7  -1   2       10.89        4.36     11.86 o
  -6  -1   2      137.39      145.78     13.00 o
  -5  -1   2       75.54       71.43      7.62 o
  -4  -1   2     2470.53     2493.18     29.76 o
  -3  -1   2       62.16       60.55      6.48 o
  -2  -1   2     2760.90     2673.64     32.16 o
  -1  -1   2      268.01      263.12     11.67 o
   0  -1   2     4319.71     4372.64     30.27 o
   1  -1   2     5690.43     5598.10     64.53 o
   2  -1   2       32.84       40.00     13.81 o
   3  -1   2       12.44        8.24      7.95 o
   4  -1   2        0.98        2.57      9.55 o
   5  -1   2     1562.25     1599.89     11.93 o
   6  -1   2      330.62      354.93      9.60 o
   7  -1   2      602.24      583.68     12.67 o
   8  -1   2        1.31        0.00     10.36 o
   9  -1   2        0.44        4.50     11.62 o
  10  -1   2       35.39       23.53     11.41 o
  11  -1   2       66.16       68.82     11.41 o
  12  -1   2        0.34        0.00     15.83 o
  13  -1   2       22.78       14.93     37.34 o
  14  -1   2       22.15       11.20     35.47 o
 -13   0   2       20.55       23.27     19.67 o
 -12   0   2      437.32      360.38     21.00 o
 -11   0   2      106.00      108.37     13.93 o
 -10   0   2       43.46       41.76     13.26 o
  -9   0   2       69.34       53.46     13.26 o
  -8   0   2      107.54       92.47     13.26 o
  -7   0   2       84.45       78.08     11.11 o
  -6   0   2      148.74      157.40     11.11 o
  -5   0   2     1192.62     1221.33     14.03 o
  -4   0   2      143.65      143.94      8.07 o
  -3   0   2       35.62       29.45      6.77 o
  -2   0   2     1063.78     1029.11     12.59 o
  -1   0   2      355.15      345.08     25.23 o
   0   0   2     1763.99     1701.60     11.29 o
   1   0   2      517.31      478.42     10.28 o
   2   0   2     6766.15     6424.05     98.12 o
   3   0   2       83.77       95.34      7.86 o
   4   0   2      301.45      311.31      7.08 o
   5   0   2      162.25      166.11      6.46 o
   6   0   2      816.70      820.11     10.07 o
   7   0   2      307.73      309.99      8.83 o
   8   0   2        0.00        5.01     10.26 o
   9   0   2      930.36      913.83     15.73 o
  10   0   2        0.81        0.00     11.41 o
  11   0   2        0.47        0.00     11.62 o
  12   0   2      175.36      156.15     17.52 o
  13   0   2       13.07        1.86     35.46 o
  14   0   2        5.07        0.00     35.46 o
 -13   1   2        5.59        2.11     19.67 o
 -12   1   2       15.81       14.68     19.67 o
 -11   1   2       42.30       31.04     17.78 o
 -10   1   2        4.26        0.00     17.78 o
  -9   1   2        0.14        0.00     12.84 o
  -8   1   2      101.66      102.82     12.35 o
  -7   1   2        3.15        9.20     10.99 o
  -6   1   2       18.46       12.30      9.58 o
  -5   1   2     3106.57     3255.56     36.53 o
  -4   1   2     1338.32     1338.04     11.34 o
  -3   1   2      750.19      744.68     19.68 o
  -2   1   2        4.33       12.14      7.17 o
  -1   1   2     2546.08     2504.58     32.01 o
   2   1   2       10.05       20.54     11.20 o
   3   1   2      546.23      555.95     14.96 o
   4   1   2    11614.02    11159.63    167.54 o
   5   1   2      164.64      156.26      6.11 o
   6   1   2      275.93      289.38      7.84 o
   7   1   2      136.46      127.68      7.68 o
   8   1   2        4.16        0.60      8.11 o
   9   1   2      112.06      103.21     12.03 o
  10   1   2       47.45       54.34     12.26 o
  11   1   2       19.60       11.65     11.80 o
  12   1   2      154.76      166.16     18.94 o
  13   1   2        0.90        2.99     17.77 o
  14   1   2       13.86       13.07     37.34 o
 -13   2   2       14.81        5.95     21.00 o
 -12   2   2        9.29       11.08     19.67 o
 -11   2   2       13.07       12.10     19.10 o
 -10   2   2        0.02        0.00     17.78 o
  -9   2   2       62.49       86.28     17.78 o
  -8   2   2      573.68      597.05     19.81 o
  -7   2   2        7.95        9.95     13.81 o
  -6   2   2      251.53      242.69     10.34 o
  -5   2   2       39.51       42.12      8.87 o
  -4   2   2       69.26      100.44      8.21 o
  -3   2   2        0.35        1.32      5.61 o
  -2   2   2     1153.94     1123.49      9.58 o
  -1   2   2    15867.73    15662.17    136.77 o
   0   2   2        2.90        0.00      6.21 o
   1   2   2      995.16     1080.70     19.68 o
   2   2   2       15.70       14.93     11.20 o
   3   2   2        1.40       11.20     13.07 o
   4   2   2     4564.18     4165.16    119.60 o
   5   2   2       73.81       77.83      4.91 o
   6   2   2      664.75      637.70     14.02 o
   7   2   2        4.64        4.43      6.80 o
   8   2   2       29.94       31.71      7.89 o
   9   2   2       12.97       14.80      8.57 o
  10   2   2       28.54       30.32     11.81 o
  11   2   2       74.12       80.55     11.66 o
  12   2   2      126.70      113.24     19.68 o
  13   2   2        4.32       16.42     18.83 o
  14   2   2        0.01        0.00     19.28 o
 -13   3   2        0.36       11.20     28.01 o
 -12   3   2       15.28       21.20     20.18 o
 -11   3   2       43.11       43.87     18.48 o
 -10   3   2       95.04       72.74     19.10 o
  -9   3   2      244.93      249.31     19.10 o
  -8   3   2       30.69       12.40     16.46 o
  -7   3   2      248.93      257.32     11.23 o
  -6   3   2        5.18        4.08      8.70 o
  -5   3   2        1.64        0.12      6.43 o
  -4   3   2     4483.81     4710.99     29.19 o
  -3   3   2     1331.07     1358.44      9.08 o
  -2   3   2     6907.61     6844.64     70.87 o
  -1   3   2      810.98      746.97      9.79 o
   0   3   2     8427.46     8300.92     55.43 o
   1   3   2        2.77        2.80      9.24 o
   2   3   2      111.63      110.27      7.18 o
   3   3   2    19516.41    19453.75     99.88 o
   4   3   2      922.10      957.01     10.18 o
   5   3   2       40.66       41.12      5.56 o
   6   3   2      187.13      184.41      6.53 o
   7   3   2     3198.56     3467.88     16.22 o
   8   3   2      284.85      279.18      8.62 o
   9   3   2       74.18       70.50      9.53 o
  10   3   2        8.48        2.37     12.76 o
  11   3   2        2.06        5.13     13.41 o
  12   3   2       48.94       59.01     18.34 o
  13   3   2        4.10        1.57     20.03 o
  14   3   2       13.39       19.82     20.18 o
  15   3   2        3.44        7.78     22.78 o
 -12   4   2       29.89       50.04     20.18 o
 -11   4   2        0.34        0.00     20.43 o
 -10   4   2        7.87       15.07     19.10 o
  -9   4   2        1.81        1.17     17.78 o
  -8   4   2       69.70       74.64     17.78 o
  -7   4   2        4.71        0.00      9.35 o
  -6   4   2        0.87        0.00      8.02 o
  -5   4   2     1594.74     1802.80     25.57 o
  -4   4   2       65.02       73.74      5.71 o
  -3   4   2      798.97      819.38     17.26 o
  -2   4   2       19.53       16.89      7.13 o
  -1   4   2     7560.78     7262.94     50.19 o
   0   4   2     6301.04     6116.63     39.74 o
   1   4   2      114.90       98.79      9.19 o
   2   4   2   265637.84   273454.34   2569.05 o
   3   4   2     2406.51     2315.15     15.42 o
   4   4   2     1694.20     1709.18     14.53 o
   5   4   2       65.26       69.07     11.21 o
   6   4   2       30.42       35.32      6.77 o
   7   4   2      988.76      980.39     12.41 o
   8   4   2      130.82      148.31      8.57 o
   9   4   2      346.42      306.62     10.48 o
  10   4   2      110.18      105.65     13.41 o
  11   4   2        1.00        0.00     12.67 o
  12   4   2        0.44        0.00     20.63 o
  13   4   2        0.39       11.08     20.43 o
  14   4   2        0.15        0.00     21.00 o
  15   4   2        0.29       31.28     23.76 o
 -12   5   2       10.22        0.00     29.87 o
 -11   5   2       73.73       71.07     19.67 o
 -10   5   2        0.17        0.00     19.80 o
  -9   5   2       39.48       47.60     18.48 o
  -8   5   2      171.26      157.90     18.48 o
  -7   5   2       13.26       14.00     17.16 o
  -6   5   2       51.35       64.25      6.76 o
  -5   5   2        0.00        2.12      3.63 o
  -4   5   2      545.87      528.16     13.31 o
  -3   5   2     3996.64     4278.50     57.98 o
  -2   5   2      198.71      196.94      9.49 o
  -1   5   2      327.87      345.90     10.21 o
   0   5   2       40.45       39.68      7.02 o
   1   5   2     5809.06     5748.39     82.11 o
   2   5   2     4102.01     3896.59     17.51 o
   3   5   2      591.72      585.38      7.53 o
   4   5   2      139.62      146.37      7.39 o
   5   5   2       32.56       37.30      6.28 o
   6   5   2      388.03      362.32     14.94 o
   7   5   2       47.85       42.61      8.50 o
   8   5   2       70.57       74.26      8.33 o
   9   5   2      243.71      232.79     10.19 o
  10   5   2       31.84       30.02     13.35 o
  11   5   2        0.95        0.00     12.62 o
  12   5   2       55.16       51.43     20.18 o
  13   5   2        2.38       11.46     18.83 o
  14   5   2       36.45       43.78     20.43 o
  15   5   2        1.18       20.65     22.32 o
 -11   6   2       15.98       31.73     28.01 o
 -10   6   2        1.71        0.00     19.80 o
  -9   6   2        0.21        0.00     20.43 o
  -8   6   2       48.90       38.17     19.10 o
  -7   6   2       17.21       13.20     19.10 o
  -6   6   2       36.03       27.55     18.83 o
  -5   6   2       27.45       28.42     17.49 o
  -4   6   2       75.48       79.40     15.68 o
  -3   6   2        4.26        6.37     10.14 o
  -2   6   2      842.65      781.42     34.73 o
  -1   6   2       62.48       56.28      7.58 o
   0   6   2      547.16      552.54     10.00 o
   1   6   2      584.91      585.39     10.92 o
   2   6   2      307.88      279.79      8.47 o
   3   6   2     1588.84     1603.01     18.90 o
   4   6   2      222.84      240.36      8.70 o
   5   6   2     1184.84     1214.48     20.55 o
   6   6   2       15.84       22.62      6.60 o
   7   6   2      108.48      115.30      9.32 o
   8   6   2      105.88      107.01     10.36 o
   9   6   2        8.27       10.19     13.08 o
  10   6   2        2.92        3.04     13.95 o
  11   6   2       25.51       22.86     18.34 o
  12   6   2        7.77        4.64     21.75 o
  13   6   2       33.48       32.70     20.35 o
  14   6   2        1.02        5.60     24.18 o
 -11   7   2        0.77        0.00     31.73 o
 -10   7   2        9.55       24.27     28.01 o
  -9   7   2       40.97       32.25     19.10 o
  -8   7   2        4.07        0.00     17.78 o
  -7   7   2       23.64        6.57     17.78 o
  -6   7   2       31.60       29.87     18.48 o
  -5   7   2       90.53       77.97     18.83 o
  -4   7   2      116.28      105.72     17.92 o
  -3   7   2        4.38        5.60     16.15 o
  -2   7   2      129.81      121.86      5.45 o
  -1   7   2        9.42       15.66      8.71 o
   0   7   2     1115.23     1087.26     16.34 o
   1   7   2      805.65      793.05     15.55 o
   2   7   2       39.16       30.61     13.00 o
   3   7   2      116.14      113.99      9.22 o
   4   7   2     3058.45     3125.63     32.99 o
   5   7   2     1286.18     1170.04     54.22 o
   6   7   2      140.88      139.11      9.60 o
   7   7   2        3.48        4.78      8.50 o
   8   7   2       16.41       10.77      7.74 o
   9   7   2      154.46      160.02     11.76 o
  10   7   2       56.08       68.38     14.72 o
  11   7   2       14.80       14.00     22.44 o
  12   7   2        1.91       10.32     19.67 o
  13   7   2        0.29        8.40     21.12 o
  14   7   2        2.10        0.00     23.65 o
 -10   8   2        3.42        9.33     31.73 o
  -9   8   2        2.45        3.73     29.87 o
  -8   8   2      161.35      140.29     28.01 o
  -7   8   2       43.14       56.00     18.48 o
  -6   8   2       16.62        7.26     17.78 o
  -5   8   2      306.88      314.15     20.43 o
  -4   8   2       14.21        0.00     19.28 o
  -3   8   2       50.70       54.14     31.73 o
  -2   8   2        1.07        2.46      5.50 o
  -1   8   2      149.46      154.94     10.29 o
   0   8   2       23.50       15.45     11.84 o
   1   8   2        0.17        0.00     13.18 o
   2   8   2       52.91       47.55     13.81 o
   3   8   2      333.30      341.74     17.01 o
   4   8   2     1300.89     1348.29     15.88 o
   5   8   2        3.11        3.96     16.46 o
   6   8   2       28.52       25.24     16.46 o
   7   8   2       25.76       19.72     16.46 o
   8   8   2       11.80       17.56     17.78 o
   9   8   2       35.58       30.67     17.92 o
  10   8   2       33.65       24.68     16.92 o
  11   8   2       12.11       21.33     21.75 o
  12   8   2        0.18        0.00     23.07 o
  13   8   2        0.81        0.00     21.12 o
  14   8   2        0.57       11.20     23.32 o
 -10   9   2        4.74        0.00     29.87 o
  -9   9   2       13.48       20.54     31.73 o
  -8   9   2       15.95       16.80     33.60 o
  -7   9   2        1.62        3.57     22.40 o
  -6   9   2      123.34      102.33     20.63 o
  -5   9   2      120.52      135.59     20.63 o
  -4   9   2       26.80       29.87     35.47 o
  -3   9   2       97.17      113.88     37.34 o
  -2   9   2      158.88      153.00      7.27 o
  -1   9   2       11.59       10.35     10.48 o
   0   9   2       74.26       76.26     13.65 o
   1   9   2        1.92        0.00     12.97 o
   2   9   2        4.70        6.50     14.64 o
   3   9   2      212.72      214.95     17.01 o
   4   9   2      131.08      157.95     18.83 o
   5   9   2      108.96      120.75     10.79 o
   6   9   2       29.74       35.53     19.10 o
   7   9   2       25.79       29.93     18.83 o
   8   9   2      195.11      172.64     20.43 o
   9   9   2       12.34        4.51     18.83 o
  10   9   2        5.59        1.86     24.27 o
  11   9   2       17.69       18.33     22.32 o
  12   9   2        2.37       15.54     20.18 o
  13   9   2        0.92        0.00     24.40 o
  14   9   2        0.06        0.00     25.08 o
  -9  10   2       27.37       18.66     29.87 o
  -8  10   2        1.54        0.00     33.60 o
  -7  10   2       14.68        0.00     35.46 o
  -6  10   2        7.88        3.73     33.60 o
  -5  10   2       15.05        9.33     29.87 o
  -4  10   2      274.62      259.53     29.87 o
  -3  10   2       21.82       24.27     29.87 o
  -2  10   2        3.43       14.93     29.87 o
  -1  10   2        0.28        0.00     11.20 o
   0  10   2        0.77        3.09     13.18 o
   1  10   2        5.02        7.70     14.40 o
   2  10   2      252.60      238.20     16.93 o
   3  10   2       41.82       32.15     17.49 o
   4  10   2        2.65        1.03     17.49 o
   5  10   2      198.18      191.25     19.68 o
   6  10   2       31.23       36.84     19.67 o
   7  10   2       84.57       75.18     19.67 o
   8  10   2       11.33       21.02     17.78 o
   9  10   2        0.08        0.93     18.48 o
  10  10   2        1.74        3.73     31.73 o
  11  10   2        0.12        0.00     26.13 o
  12  10   2       58.84       67.98     23.66 o
  13  10   2        2.47        1.92     22.84 o
  -8  11   2        2.42        3.73     37.34 o
  -7  11   2       10.01       26.13     29.87 o
  -6  11   2        0.00        9.33     33.60 o
  -5  11   2      613.45      623.74     44.81 o
  -4  11   2       65.08       59.74     33.60 o
  -3  11   2      322.15      319.29     33.61 o
  -2  11   2        0.82        3.73     35.46 o
  -1  11   2        0.40        0.00     37.34 o
   0  11   2       26.61       27.71     13.64 o
   1  11   2       10.52       13.07     15.03 o
   2  11   2       52.53       69.31     16.35 o
   3  11   2       32.44       31.67     18.83 o
   4  11   2       37.52       29.75     20.63 o
   5  11   2       13.30       13.52     18.30 o
   6  11   2       10.99        7.74     17.92 o
   7  11   2      174.50      181.86     21.75 o
   8  11   2       22.59       16.80     19.80 o
   9  11   2       13.05       10.26     18.48 o
  10  11   2        1.22       14.93     31.73 o
  11  11   2        2.23        0.00     33.60 o
  12  11   2       29.61       35.47     29.87 o
  13  11   2        0.51        4.94     22.32 o
  -7  12   2        0.66       11.20     39.20 o
  -6  12   2        3.21        7.47     31.73 o
  -5  12   2       66.90       80.27     39.20 o
  -4  12   2      413.68      418.26     37.35 o
  -3  12   2       20.54        5.60     39.20 o
  -2  12   2       29.99       42.93     33.60 o
  -1  12   2       34.62       44.80     37.34 o
   0  12   2        4.67        1.86     33.60 o
   1  12   2        2.36        1.93     15.32 o
   2  12   2      133.20      121.10     17.24 o
   3  12   2       52.46       60.89     18.30 o
   4  12   2       29.01       35.47     18.30 o
   5  12   2        0.22        0.00     19.28 o
   6  12   2       85.72       72.43     19.28 o
   7  12   2       17.48       18.86     18.83 o
   8  12   2        3.17        9.45     21.00 o
   9  12   2        1.24        0.00     29.87 o
  10  12   2        0.16        0.00     29.87 o
  11  12   2        0.12        0.00     33.60 o
  12  12   2        5.44       24.27     35.46 o
  -5  13   2        3.98        7.47     39.20 o
  -4  13   2       16.51        3.73     39.20 o
  -3  13   2       42.22       31.73     33.60 o
  -2  13   2      151.45      154.95     42.94 o
  -1  13   2       54.55       28.01     37.34 o
   0  13   2        0.21        0.00     29.87 o
   1  13   2        0.07        0.00     35.46 o
   2  13   2        3.44        2.83     17.99 o
   3  13   2      118.86      105.54     17.41 o
   4  13   2        5.70        5.79     18.83 o
   5  13   2        8.16       28.35     20.63 o
   6  13   2        2.12        0.00     19.28 o
   7  13   2        0.64        0.00     21.51 o
   8  13   2       24.07       20.90     20.18 o
   9  13   2        2.75       16.80     33.60 o
  10  13   2        0.38        3.73     31.73 o
  11  13   2        0.73        0.00     31.73 o
  -4  14   2       11.35        0.00     35.46 o
  -3  14   2      174.66      156.82     44.80 o
  -2  14   2       70.66       67.21     42.94 o
  -1  14   2       29.79       57.87     41.07 o
   0  14   2        1.72        9.33     39.20 o
   1  14   2        0.25        5.60     39.20 o
   2  14   2        3.99       31.73     41.07 o
   3  14   2       62.22       50.35     20.89 o
   4  14   2        0.03        0.00     19.68 o
   5  14   2       14.92        8.17     20.03 o
   6  14   2        1.61        8.88     21.04 o
   7  14   2       10.22       13.40     22.32 o
   8  14   2        9.01       17.73     23.76 o
   9  14   2        4.26       18.66     31.73 o
  10  14   2        3.68       11.20     37.34 o
  -2  15   2        0.34        0.00     44.80 o
  -1  15   2       10.50        9.33     42.93 o
   0  15   2        2.38        0.00     42.93 o
   1  15   2        0.00        0.00     37.34 o
   2  15   2       31.34       48.53     37.34 o
   3  15   2        0.00        0.00     42.93 o
   4  15   2        4.91        0.00     37.34 o
   5  15   2        2.12       13.30     20.63 o
   6  15   2        0.71        9.91     20.63 o
   7  15   2       23.40       24.16     23.07 o
   8  15   2        3.29        7.47     31.73 o
   2  16   2        8.84        7.47     37.34 o
   3  16   2        0.32        0.00     44.80 o
   4  16   2       16.83       26.13     42.93 o
   5  16   2        0.22        0.00     39.20 o
  -6 -13   3        0.26        0.00     44.80 o
  -5 -13   3        1.38       31.73     44.80 o
  -4 -13   3        0.13       18.66     37.34 o
  -3 -13   3       74.06       98.94     46.67 o
  -2 -13   3        5.48        1.86     44.80 o
  -1 -13   3       10.49       13.07     41.07 o
   0 -13   3        9.39       46.67     41.07 o
   1 -13   3        0.61        0.00     29.50 o
   2 -13   3       39.33       41.07     48.53 o
  -8 -12   3        0.37        7.47     37.34 o
  -7 -12   3        0.99       28.01     39.20 o
  -6 -12   3        0.06        0.00     37.34 o
  -5 -12   3        6.56        0.00     39.20 o
  -4 -12   3       35.78        0.00     42.93 o
  -3 -12   3      193.65      268.84     48.54 o
  -2 -12   3        1.05       24.27     44.80 o
  -1 -12   3        0.06        0.00     44.80 o
   0 -12   3       37.64       48.53     41.07 o
   1 -12   3        1.42        0.00     33.60 o
   2 -12   3       65.15       56.91     31.00 o
   3 -12   3        4.67       11.20     33.60 o
   4 -12   3        1.33       18.66     41.07 o
 -10 -11   3       15.53        7.87     23.76 o
  -9 -11   3        0.00        0.00     24.67 o
  -8 -11   3        2.54       22.40     37.34 o
  -7 -11   3        0.01        0.00     39.20 o
  -6 -11   3        2.89        0.00     35.46 o
  -5 -11   3       16.33       14.93     41.07 o
  -4 -11   3       75.06       69.07     37.34 o
  -3 -11   3      150.46      199.76     39.20 o
  -2 -11   3       97.02       87.75     41.07 o
  -1 -11   3       66.59      106.41     44.80 o
   0 -11   3        1.71        0.00     35.46 o
   1 -11   3        7.68        0.00     39.20 o
   2 -11   3        7.77       18.66     41.07 o
   3 -11   3        4.88        3.73     35.46 o
   4 -11   3        2.00       22.40     33.60 o
   5 -11   3        0.10        0.00     35.46 o
   6 -11   3        4.69        1.86     39.20 o
 -11 -10   3        9.23       35.46     35.46 o
 -10 -10   3        1.22        0.00     24.67 o
  -9 -10   3        1.27        4.06     26.30 o
  -8 -10   3        4.24       17.66     25.51 o
  -7 -10   3        8.60       15.65     20.64 o
  -6 -10   3        0.69        7.68     23.32 o
  -5 -10   3        0.22       14.93     39.20 o
  -4 -10   3        0.03        0.00     39.20 o
  -3 -10   3        0.00       16.80     41.07 o
  -2 -10   3       89.39       56.00     33.60 o
  -1 -10   3        3.90        0.00     41.07 o
   0 -10   3        0.18        0.00     41.07 o
   1 -10   3        6.37       37.34     39.20 o
   2 -10   3       59.64       42.94     37.34 o
   3 -10   3       67.21       60.39     28.36 o
   4 -10   3        3.40       24.27     39.20 o
   5 -10   3       32.24       33.60     31.73 o
   6 -10   3        0.41       16.80     35.46 o
   7 -10   3        2.67        0.00     39.20 o
 -11  -9   3       25.02       34.53     26.40 o
 -10  -9   3       88.61       81.13     24.18 o
  -9  -9   3        0.17       13.87     24.40 o
  -8  -9   3        2.48        0.00     24.18 o
  -7  -9   3       10.80       29.72     24.18 o
  -6  -9   3        6.00        0.00     22.84 o
  -5  -9   3        0.03        3.97     21.00 o
  -4  -9   3        8.79        0.00     37.34 o
  -3  -9   3        0.61        0.00     39.20 o
  -2  -9   3      149.01      164.29     42.94 o
  -1  -9   3        2.81        7.47     42.93 o
   0  -9   3       63.89       57.88     42.94 o
   1  -9   3       14.24        1.86     39.20 o
   2  -9   3      142.34      126.95     33.61 o
   3  -9   3      115.71      149.35     41.07 o
   4  -9   3       27.57       11.20     31.73 o
   5  -9   3       53.41       31.73     35.47 o
   6  -9   3        5.02       13.07     35.46 o
   7  -9   3        0.80        0.00     22.32 o
   8  -9   3       30.61       41.84     25.71 o
 -12  -8   3       10.73        0.00     35.46 o
 -11  -8   3       92.08       84.71     24.40 o
 -10  -8   3      232.42      219.14     21.98 o
  -9  -8   3        0.00       21.47     23.76 o
  -8  -8   3       75.89       81.07     23.07 o
  -7  -8   3        0.38        3.26     22.84 o
  -6  -8   3       61.07       50.03     18.64 o
  -5  -8   3       81.17       89.88     20.35 o
  -4  -8   3      127.23      157.06     23.76 o
  -3  -8   3        1.13        3.73     41.07 o
  -2  -8   3       24.93        9.33     41.07 o
  -1  -8   3      226.90      244.59     35.47 o
   0  -8   3       13.48        7.47     41.07 o
   1  -8   3       18.83       14.93     35.47 o
   2  -8   3      166.85      194.16     35.47 o
   3  -8   3        9.07        0.00     37.34 o
   4  -8   3        0.24        0.00     35.46 o
   5  -8   3        4.63        0.00     22.44 o
   6  -8   3      593.03      641.12     27.04 o
   7  -8   3        5.81       14.14     24.98 o
   8  -8   3       57.78       60.59     24.40 o
   9  -8   3        4.34        0.00     25.51 o
 -12  -7   3       28.32       24.27     35.47 o
 -11  -7   3      986.55     1091.29     42.03 o
 -10  -7   3       25.44       14.88     23.07 o
  -9  -7   3       70.14       59.86     20.43 o
  -8  -7   3       37.50       30.71     21.75 o
  -7  -7   3        9.81       11.82     21.75 o
  -6  -7   3       36.56       37.70     18.94 o
  -5  -7   3       43.44       47.48     19.28 o
  -4  -7   3      339.02      313.89     25.21 o
  -3  -7   3        9.36       31.73     33.60 o
  -2  -7   3       68.67       67.21     37.34 o
  -1  -7   3      207.13      188.58     33.61 o
   0  -7   3       95.76      117.62     33.61 o
   1  -7   3        0.00        1.86     37.34 o
   2  -7   3       15.81       25.31     12.33 o
   3  -7   3      107.28       97.30     10.48 o
   4  -7   3        7.41        6.66     18.89 o
   5  -7   3        7.16       14.76     21.98 o
   6  -7   3      500.41      450.03     26.31 o
   7  -7   3        0.03        0.00     22.44 o
   8  -7   3       39.32       47.52     21.51 o
   9  -7   3        3.22       16.80     22.40 o
  10  -7   3        8.00       10.89     22.78 o
 -13  -6   3       11.49        4.94     24.40 o
 -12  -6   3       11.38        7.40     17.88 o
 -11  -6   3        5.05        0.93     19.80 o
 -10  -6   3       68.51       84.74     21.75 o
  -9  -6   3      184.78      190.09     22.44 o
  -8  -6   3        1.25        0.00     18.30 o
  -7  -6   3       18.15       20.21     18.30 o
  -6  -6   3       54.97       64.15     21.51 o
  -5  -6   3      304.70      318.24     19.68 o
  -4  -6   3       70.71       95.03     19.67 o
  -3  -6   3       54.31       53.77     18.64 o
  -2  -6   3       15.92        0.00     33.60 o
  -1  -6   3      412.35      360.43     31.74 o
   0  -6   3     1106.48     1067.16     39.25 o
   1  -6   3     2732.83     2853.07     50.55 o
   2  -6   3      656.73      662.54     15.46 o
   3  -6   3       10.87       12.22      8.58 o
   4  -6   3       67.12       60.93      8.30 o
   5  -6   3       85.98       68.00      5.90 o
   6  -6   3        6.03        6.01     23.32 o
   7  -6   3       21.43       29.00     19.67 o
   8  -6   3       30.20       57.32     22.32 o
   9  -6   3      113.02      114.31     22.40 o
  10  -6   3       14.90       10.77     21.41 o
  11  -6   3        0.05        0.00     22.40 o
 -13  -5   3        0.02        0.00     21.00 o
 -12  -5   3        0.55        0.00     17.45 o
 -11  -5   3        0.33        0.00     20.43 o
 -10  -5   3      391.03      379.13     22.44 o
  -9  -5   3        1.10        4.10     20.43 o
  -8  -5   3       75.45       82.20     20.43 o
  -7  -5   3        3.27        0.00     19.67 o
  -6  -5   3        0.58        0.00     17.49 o
  -5  -5   3      527.80      536.02     29.88 o
  -4  -5   3      173.00      149.37     29.87 o
  -3  -5   3       91.36       96.98     16.56 o
  -2  -5   3      311.17      298.78     29.88 o
  -1  -5   3      193.53      192.32     26.14 o
   0  -5   3       46.68       29.87     29.87 o
   1  -5   3      182.76      187.08     13.07 o
   2  -5   3      113.83      122.69      9.75 o
   3  -5   3        2.17        3.98      8.53 o
   4  -5   3        5.92        3.09      6.95 o
   5  -5   3      387.88      368.00     12.29 o
   6  -5   3      197.95      201.49      6.78 o
   7  -5   3      868.64      856.42     26.86 o
   8  -5   3       86.77       72.99     20.18 o
   9  -5   3        5.98       29.08     21.04 o
  10  -5   3        4.45       14.87     20.03 o
  11  -5   3       17.78       10.65     21.41 o
  12  -5   3        6.12        5.60     37.34 o
 -13  -4   3        8.06        0.00     31.73 o
 -12  -4   3        1.56        1.24     15.97 o
 -11  -4   3        3.54        3.88     17.18 o
 -10  -4   3        4.49        1.99     19.67 o
  -9  -4   3       97.60      110.69     21.00 o
  -8  -4   3       19.98       31.11     17.78 o
  -7  -4   3        5.59        6.54     19.80 o
  -6  -4   3       48.93       44.80     24.27 o
  -5  -4   3     1049.06     1083.98     33.64 o
  -4  -4   3     1982.82     2073.16     37.42 o
  -3  -4   3      545.82      509.94     24.29 o
  -2  -4   3      118.85       91.48     22.40 o
  -1  -4   3       33.52       41.07     22.40 o
   0  -4   3       46.83       50.42     13.18 o
   1  -4   3      509.83      487.23     14.01 o
   2  -4   3     2879.00     3064.71     29.24 o
   3  -4   3      316.91      325.99     19.81 o
   4  -4   3       69.82       97.24     19.10 o
   5  -4   3       77.87       78.93     18.48 o
   6  -4   3        2.79       10.10      7.02 o
   7  -4   3      217.67      221.40      8.56 o
   8  -4   3     1838.34     2005.77     47.67 o
   9  -4   3      208.33      219.86     20.63 o
  10  -4   3        3.06        9.15     18.94 o
  11  -4   3        6.97        1.57     20.03 o
  12  -4   3        0.00       20.54     37.34 o
 -13  -3   3        0.02        0.00     21.00 o
 -12  -3   3        0.24        0.00     15.43 o
 -11  -3   3       45.82       51.42     16.10 o
 -10  -3   3       14.00       12.29     14.34 o
  -9  -3   3      100.35       88.90     19.10 o
  -8  -3   3        8.46        9.33     19.10 o
  -7  -3   3      193.03      209.86     22.40 o
  -6  -3   3       76.63       67.21     20.54 o
  -5  -3   3       40.94       48.53     20.54 o
  -4  -3   3     1118.52     1099.12     28.04 o
  -3  -3   3     3058.59     3179.85     39.37 o
  -2  -3   3     2681.49     2760.77     35.61 o
  -1  -3   3      949.23      995.52     17.95 o
   0  -3   3      743.75      759.39     15.85 o
   1  -3   3      380.08      357.20     17.79 o
   2  -3   3       60.52       45.74     15.68 o
   3  -3   3     9676.79    10371.89     44.77 o
   4  -3   3      744.92      744.80     19.12 o
   5  -3   3      464.06      489.97     18.31 o
   6  -3   3        1.86        0.00      9.34 o
   7  -3   3      181.66      179.40      9.63 o
   8  -3   3     2912.92     2869.60     31.99 o
   9  -3   3        1.56        0.00      9.64 o
  10  -3   3      102.42      105.18     18.30 o
  11  -3   3       40.16       43.71     18.30 o
  12  -3   3       11.07       33.60     37.34 o
  13  -3   3        1.45       14.93     35.46 o
 -13  -2   3        3.78        8.18     19.10 o
 -12  -2   3        0.05        0.00     18.48 o
 -11  -2   3       37.93       40.82     15.02 o
 -10  -2   3       15.88        6.49     14.25 o
  -9  -2   3      295.86      305.70     16.87 o
  -8  -2   3       30.69       29.87     18.48 o
  -7  -2   3        0.25        1.19      6.75 o
  -6  -2   3       41.34       43.53      6.65 o
  -5  -2   3        0.73        3.73     22.40 o
  -4  -2   3        4.98        9.33     20.54 o
  -3  -2   3      585.33      542.52      8.72 o
  -2  -2   3     3673.36     3799.79     25.14 o
  -1  -2   3      109.33      126.33     13.81 o
   0  -2   3     2197.41     2103.71     33.75 o
   1  -2   3       85.59       77.76     17.16 o
   2  -2   3     3140.89     3109.63     32.85 o
   3  -2   3     4760.12     4785.87     68.09 o
   4  -2   3       15.30       19.35     14.34 o
   5  -2   3      252.30      287.98     15.54 o
   6  -2   3       44.25       45.45      9.08 o
   7  -2   3        1.84       13.21      9.19 o
   8  -2   3       32.30       37.38     10.47 o
   9  -2   3     3116.72     3201.96     30.00 o
  10  -2   3       20.20       15.74     10.52 o
  11  -2   3        2.53       21.37     16.52 o
  12  -2   3       90.00      117.61     37.34 o
  13  -2   3        0.52        0.00     33.60 o
 -13  -1   3        1.12        6.09     19.67 o
 -12  -1   3        2.45        0.00     17.78 o
 -11  -1   3        0.35        0.00     17.78 o
 -10  -1   3       43.07       36.99     17.78 o
  -9  -1   3        6.03        9.76     13.93 o
  -8  -1   3     1324.45     1246.84     21.04 o
  -7  -1   3       64.03       65.43      9.38 o
  -6  -1   3       49.45       49.22      7.85 o
  -5  -1   3       79.95       70.54      7.85 o
  -4  -1   3      117.51      111.48      8.62 o
  -3  -1   3      539.57      555.80     10.17 o
  -2  -1   3      321.29      310.32      7.90 o
  -1  -1   3     3355.11     3144.12     31.96 o
   0  -1   3     1119.11     1044.36     26.20 o
   1  -1   3      166.09      161.99     14.93 o
   2  -1   3        7.29        5.38     11.11 o
   3  -1   3       61.92       68.41     10.67 o
   4  -1   3      337.22      311.92      9.36 o
   5  -1   3       22.10       23.01     10.14 o
   6  -1   3      338.49      383.03     11.28 o
   7  -1   3        0.04        0.57      9.68 o
   8  -1   3        6.57        8.00     10.36 o
   9  -1   3     2590.35     2704.67     32.31 o
  10  -1   3      115.06      127.46     12.29 o
  11  -1   3      234.23      255.61     12.87 o
  12  -1   3        4.92        0.00     31.73 o
  13  -1   3        1.33       13.07     33.60 o
  14  -1   3       26.76       11.20     41.07 o
 -13   0   3       31.19       18.66     29.87 o
 -12   0   3       40.03       32.07     18.34 o
 -11   0   3        0.38        7.47     17.16 o
 -10   0   3       57.25       58.81     17.16 o
  -9   0   3        0.20        0.00     16.46 o
  -8   0   3       18.67       13.22     15.68 o
  -7   0   3      301.96      314.43     17.79 o
  -6   0   3       32.46       44.49      8.49 o
  -5   0   3       12.90       20.21      9.83 o
  -4   0   3      513.96      499.70     11.30 o
  -3   0   3     2523.01     2540.47     23.76 o
  -2   0   3      312.06      327.48      8.12 o
  -1   0   3      155.59      130.73     20.54 o
   0   0   3      245.62      240.97     14.94 o
   1   0   3       19.34       24.17     12.49 o
   2   0   3        8.32        7.21      8.87 o
   3   0   3     3756.54     3687.51     34.88 o
   4   0   3     1134.48     1109.70     11.13 o
   5   0   3      186.45      176.29      9.01 o
   6   0   3      483.09      471.46      8.92 o
   7   0   3      185.09      195.58      8.82 o
   8   0   3      196.34      182.42     11.27 o
   9   0   3      496.73      511.40     14.03 o
  10   0   3      553.24      576.71     14.78 o
  11   0   3       53.28       54.18     11.41 o
  12   0   3        5.00        0.00     15.83 o
  13   0   3        9.05       14.93     37.34 o
  14   0   3        3.31        0.00     37.34 o
 -13   1   3       11.43        1.93     19.10 o
 -12   1   3       26.44       25.20     18.48 o
 -11   1   3      115.95      116.75     19.10 o
 -10   1   3        7.52       11.06     16.46 o
  -9   1   3       53.59       40.13     17.16 o
  -8   1   3       31.79       30.76     16.15 o
  -7   1   3       75.67       91.99     14.79 o
  -6   1   3        1.44        8.53     13.44 o
  -5   1   3      265.01      292.71      9.99 o
  -4   1   3     2812.63     2940.09     31.65 o
  -3   1   3      153.57      158.85      8.43 o
  -2   1   3      753.79      701.74     17.48 o
  -1   1   3      124.09      120.57      9.83 o
   0   1   3     1639.21     1635.76     15.86 o
   1   1   3     3983.38     3807.72     48.19 o
   2   1   3      597.33      609.80     36.97 o
   3   1   3      110.02      109.07      6.22 o
   4   1   3        8.56       10.01      5.56 o
   5   1   3      242.84      249.13     10.83 o
   6   1   3       66.06       62.88      6.66 o
   7   1   3      562.12      569.83     12.80 o
   8   1   3      118.74      107.80      7.26 o
   9   1   3      122.72      127.90      9.32 o
  10   1   3      160.03      164.38     12.48 o
  11   1   3       56.24       56.39     11.37 o
  12   1   3       36.18       49.54     16.56 o
  13   1   3       62.89       56.93     19.20 o
  14   1   3       29.92       67.21     37.34 o
 -13   2   3        0.12        0.00     29.87 o
 -12   2   3        1.79        9.33     18.48 o
 -11   2   3        0.42        4.15     17.78 o
 -10   2   3        2.83        0.00     17.78 o
  -9   2   3       47.06       28.01     17.16 o
  -8   2   3      223.19      198.91     17.01 o
  -7   2   3       79.64       91.83     16.15 o
  -6   2   3       49.42       40.00     13.44 o
  -5   2   3      635.32      699.19     11.79 o
  -4   2   3        7.69        5.60      7.00 o
  -3   2   3       53.88       40.88      6.74 o
  -2   2   3      122.08      116.03      7.39 o
  -1   2   3        5.49       14.00     10.56 o
   0   2   3     7991.41     7682.55    127.96 o
   1   2   3       30.40       29.41      5.17 o
   2   2   3    27533.88    26570.72    167.69 o
   3   2   3      524.90      504.61     20.56 o
   4   2   3      386.38      388.56     22.41 o
   5   2   3     1632.06     1740.05      8.51 o
   6   2   3      193.71      188.53      5.44 o
   7   2   3      815.48      843.55     10.21 o
   8   2   3       13.70       12.99      7.15 o
   9   2   3        0.14        0.22      8.06 o
  10   2   3        0.00        1.44     10.47 o
  11   2   3       87.00       82.15     11.57 o
  12   2   3       17.63       13.48     17.49 o
  13   2   3        0.08        0.00     18.34 o
  14   2   3       12.30       10.30     18.30 o
 -13   3   3       16.37        0.00     29.87 o
 -12   3   3        5.14        0.00     28.01 o
 -11   3   3        0.38        4.00     18.34 o
 -10   3   3       32.97       27.33     18.34 o
  -9   3   3        1.90        1.71     16.46 o
  -8   3   3       18.67       28.01     17.16 o
  -7   3   3      138.45      149.02     16.15 o
  -6   3   3      316.58      315.49     10.97 o
  -5   3   3       14.32       12.92      8.21 o
  -4   3   3     2071.80     2062.11     14.65 o
  -3   3   3     6500.82     6694.09     28.26 o
  -2   3   3      201.54      198.43      5.40 o
  -1   3   3       25.07       11.99     12.49 o
   0   3   3     1011.82     1003.37     15.18 o
   1   3   3     5437.80     5401.08     20.34 o
   2   3   3      754.33      752.87     10.82 o
   3   3   3     1273.05     1211.16     22.46 o
   4   3   3      186.20      151.25     20.54 o
   5   3   3        0.74        0.00     20.54 o
   6   3   3      192.07      176.27      4.98 o
   7   3   3        2.30        2.47      6.57 o
   8   3   3       60.53       68.82      9.14 o
   9   3   3      260.17      256.92     11.44 o
  10   3   3        6.02       10.57     17.49 o
  11   3   3      238.01      229.58     20.63 o
  12   3   3        0.24        7.17     19.68 o
  13   3   3      171.01      168.05     22.78 o
  14   3   3        4.36        0.00     20.35 o
  15   3   3        8.94        3.73     35.46 o
 -12   4   3        0.64        0.00     29.87 o
 -11   4   3        3.57        9.33     19.80 o
 -10   4   3        5.71        7.40     17.78 o
  -9   4   3      302.74      233.39     18.34 o
  -8   4   3        5.60       13.07     17.16 o
  -7   4   3      114.95      121.17     11.07 o
  -6   4   3        2.99        0.00      8.70 o
  -5   4   3       37.33       36.11      7.24 o
  -4   4   3    10730.33    11966.22     90.06 o
  -3   4   3      188.64      209.17      7.93 o
  -2   4   3       20.56       11.90      5.64 o
  -1   4   3      154.19      153.53      6.53 o
   0   4   3       36.18       30.90     11.66 o
   1   4   3    15922.55    15836.38    234.69 o
   2   4   3     2285.53     2252.09     12.91 o
   3   4   3      297.26      295.12      6.93 o
   4   4   3     1498.91     1522.34     12.53 o
   5   4   3     2418.53     2335.20     17.80 o
   6   4   3      195.57      188.15      5.08 o
   7   4   3       86.19       81.58      5.44 o
   8   4   3      266.41      279.60      7.81 o
   9   4   3       38.40       36.73      7.81 o
  10   4   3       32.93       28.30     11.58 o
  11   4   3        1.81        1.92     20.18 o
  12   4   3       74.64       92.60     20.18 o
  13   4   3       24.54       31.73     21.51 o
  14   4   3       17.49       22.23     20.35 o
  15   4   3        2.89        6.70     22.32 o
 -12   5   3       28.68       44.80     28.01 o
 -11   5   3        0.02        3.73     28.01 o
 -10   5   3       56.60       51.65     19.67 o
  -9   5   3      865.45      748.25     23.08 o
  -8   5   3        6.34       10.92     17.01 o
  -7   5   3      137.73      117.32     18.83 o
  -6   5   3      108.58      102.62      9.11 o
  -5   5   3        6.76        8.50      7.79 o
  -4   5   3       40.70       50.47      5.58 o
  -3   5   3     2400.13     2409.61     15.11 o
  -2   5   3      473.26      474.97      9.21 o
  -1   5   3      103.48       98.95      8.62 o
   0   5   3      614.72      633.24     15.21 o
   1   5   3       16.81       10.84      8.87 o
   2   5   3        9.10        8.05      6.76 o
   3   5   3     2488.19     2436.56     19.51 o
   4   5   3      326.04      328.83      7.40 o
   5   5   3       79.78       80.28      7.17 o
   6   5   3      192.07      186.16      9.83 o
   7   5   3      429.17      417.60     12.06 o
   8   5   3      226.25      234.56      7.68 o
   9   5   3      157.81      151.78      8.72 o
  10   5   3        0.87        2.16     11.44 o
  11   5   3        0.10        2.94     17.92 o
  12   5   3       18.06       20.30     20.63 o
  13   5   3       10.79        2.51     21.00 o
  14   5   3        4.30        1.75     22.32 o
  15   5   3        1.08        0.00     23.76 o
 -11   6   3        0.20       14.93     31.73 o
 -10   6   3        2.34       11.20     26.13 o
  -9   6   3        6.17        8.93     18.34 o
  -8   6   3      130.37      110.74     19.10 o
  -7   6   3        5.68       17.33     18.34 o
  -6   6   3        6.36        2.62     16.46 o
  -5   6   3      396.00      374.95      8.02 o
  -4   6   3       28.68       24.64      4.84 o
  -3   6   3      268.70      281.52      9.59 o
  -2   6   3       73.63       83.80     11.29 o
  -1   6   3       21.32       13.07     10.01 o
   0   6   3      185.08      187.60      8.43 o
   1   6   3      705.38      641.77     40.33 o
   2   6   3        4.83        3.98      6.87 o
   3   6   3        0.74        1.60      6.33 o
   4   6   3      555.49      555.77     10.03 o
   5   6   3        0.30        4.85      6.78 o
   6   6   3      320.75      329.60      7.69 o
   7   6   3        8.71       11.82     11.03 o
   8   6   3       65.21       73.16      7.93 o
   9   6   3       64.39       51.57     11.90 o
  10   6   3        0.01        0.35     13.12 o
  11   6   3       61.54       88.73     22.32 o
  12   6   3       31.67       33.12     22.84 o
  13   6   3       14.56       19.35     23.65 o
  14   6   3       13.71        7.58     23.07 o
  15   6   3        2.53        3.58     23.07 o
 -11   7   3        6.48        9.33     28.01 o
 -10   7   3        0.51        0.00     31.73 o
  -9   7   3        0.07        1.86     26.13 o
  -8   7   3       74.53      111.53     19.67 o
  -7   7   3       29.32       31.86     18.83 o
  -6   7   3       83.66      107.57     17.78 o
  -5   7   3        0.94        1.03     17.49 o
  -4   7   3       20.75       24.27     15.54 o
  -3   7   3      320.54      307.30     19.13 o
  -2   7   3      901.88      992.37     19.42 o
  -1   7   3      494.20      530.87     10.08 o
   0   7   3       57.51       51.88      8.48 o
   1   7   3       27.48       26.84     12.72 o
   2   7   3      104.72      107.24     13.81 o
   3   7   3      354.77      330.77      9.86 o
   4   7   3      773.28      730.52     13.64 o
   5   7   3      551.17      520.72     10.29 o
   6   7   3      399.18      421.75      9.19 o
   7   7   3      183.69      196.00      8.49 o
   8   7   3      166.24      173.48      8.46 o
   9   7   3       40.76       35.05      9.05 o
  10   7   3       28.94       41.16     13.19 o
  11   7   3        0.02        2.80     21.12 o
  12   7   3        2.80        0.72     20.43 o
  13   7   3        0.04       21.76     19.10 o
  14   7   3        2.43       14.93     22.44 o
 -10   8   3        7.32        5.60     29.87 o
  -9   8   3       17.72       16.80     31.73 o
  -8   8   3       50.68       37.34     26.13 o
  -7   8   3      231.23      250.46     20.63 o
  -6   8   3        4.00        2.19     18.30 o
  -5   8   3       13.82       30.07     17.49 o
  -4   8   3       10.61       11.90     15.68 o
  -3   8   3       47.38       78.40     24.27 o
  -2   8   3      362.47      380.94      8.91 o
  -1   8   3      245.74      253.43     15.87 o
   0   8   3      283.33      283.00     12.72 o
   1   8   3      451.62      410.82     28.02 o
   2   8   3      876.62      869.93     20.56 o
   3   8   3      445.04      451.85     16.47 o
   4   8   3      911.16      901.10     19.12 o
   5   8   3       17.49        9.93      9.71 o
   6   8   3      259.15      256.86     10.97 o
   7   8   3       32.48       32.97     10.15 o
   8   8   3       81.50       81.66     10.03 o
   9   8   3        0.95        8.73     10.03 o
  10   8   3      750.95      729.90     60.70 o
  11   8   3       42.74       35.75     21.75 o
  12   8   3       19.09       28.34     21.51 o
  13   8   3        2.53        5.01     23.07 o
  14   8   3        5.50        6.57     21.75 o
 -10   9   3        8.00        7.47     35.46 o
  -9   9   3       11.86       26.13     31.73 o
  -8   9   3        6.59       11.20     29.87 o
  -7   9   3      196.62      184.83     35.47 o
  -6   9   3       10.01        4.36     17.78 o
  -5   9   3      248.82      254.92     20.63 o
  -4   9   3        7.04       18.66     33.60 o
  -3   9   3      160.90      192.30     37.34 o
  -2   9   3        9.10        8.32      7.29 o
  -1   9   3       45.51       49.94     10.62 o
   0   9   3       36.39       25.12     12.08 o
   1   9   3       10.53       10.70     12.97 o
   2   9   3      328.63      355.25     19.61 o
   3   9   3      114.66      137.29     16.46 o
   4   9   3       15.79       14.04     16.46 o
   5   9   3      366.85      356.27     19.11 o
   6   9   3        0.05        0.00     17.01 o
   7   9   3       41.74       50.67     17.92 o
   8   9   3        0.43        0.00     10.36 o
   9   9   3      385.00      389.46     18.34 o
  10   9   3      119.66      113.88     24.27 o
  11   9   3        1.00        0.00     19.68 o
  12   9   3       26.00       27.66     21.75 o
  13   9   3        2.56        1.86     21.51 o
  14   9   3       40.23       57.77     23.07 o
  -9  10   3        3.77        9.33     35.46 o
  -8  10   3        2.01        9.33     31.73 o
  -7  10   3       17.11        0.00     33.60 o
  -6  10   3       75.92       91.47     35.47 o
  -5  10   3        6.48       11.20     28.01 o
  -4  10   3      108.18      119.48     35.47 o
  -3  10   3       21.70        3.73     35.47 o
  -2  10   3        6.60        0.00     29.87 o
  -1  10   3        7.19       13.63     10.29 o
   0  10   3      270.22      273.15     15.04 o
   1  10   3       35.75       39.82     15.03 o
   2  10   3       13.80       11.07     16.32 o
   3  10   3       20.69       21.27     17.24 o
   4  10   3      368.79      353.18     32.68 o
   5  10   3       23.57       18.46     17.49 o
   6  10   3        6.88        0.00     17.78 o
   7  10   3       49.81       61.73     18.34 o
   8  10   3        0.62        0.00     18.83 o
   9  10   3        2.64        1.86     15.84 o
  10  10   3        0.05        5.60     29.87 o
  11  10   3        5.43        7.36     21.75 o
  12  10   3       37.17       31.89     23.07 o
  13  10   3        1.68        0.00     25.71 o
  14  10   3        5.82        4.07     25.71 o
  -8  11   3       12.43       44.80     33.60 o
  -7  11   3        0.00        5.60     35.46 o
  -6  11   3       36.20       42.93     31.73 o
  -5  11   3       42.72       22.40     35.47 o
  -4  11   3      146.36      201.62     35.47 o
  -3  11   3      102.37      106.41     33.60 o
  -2  11   3       84.13       87.75     35.47 o
  -1  11   3        7.41       16.80     26.13 o
   0  11   3       63.82       70.51     15.33 o
   1  11   3        2.68        7.34     16.32 o
   2  11   3        7.55       11.89     17.77 o
   3  11   3       31.76       30.32     17.52 o
   4  11   3       11.23       16.06     19.67 o
   5  11   3       23.84       20.42     20.43 o
   6  11   3       46.07       39.82     17.49 o
   7  11   3        6.77        5.73     19.10 o
   8  11   3       48.57       47.02     17.78 o
   9  11   3        0.64        5.60     28.01 o
  10  11   3        0.00        0.00     31.73 o
  11  11   3        1.57        0.00     31.73 o
  12  11   3        0.12        0.00     19.10 o
  13  11   3       24.05       33.20     24.18 o
  -7  12   3        6.03        0.00     37.34 o
  -6  12   3        0.66        0.00     37.34 o
  -5  12   3        0.99        1.86     29.87 o
  -4  12   3      181.87      188.56     41.08 o
  -3  12   3       73.62       89.61     33.60 o
  -2  12   3       84.53       76.54     37.34 o
  -1  12   3        0.55        0.00     33.60 o
   0  12   3        6.41        3.73     29.87 o
   1  12   3        3.35        2.49     16.70 o
   2  12   3       16.84       11.27     16.52 o
   3  12   3       45.62       41.65     18.30 o
   4  12   3        0.00       12.57     19.28 o
   5  12   3        2.07        2.13     17.92 o
   6  12   3        4.03        0.19     19.10 o
   7  12   3        2.63        2.59     20.43 o
   8  12   3        2.79        0.00     21.00 o
   9  12   3        5.30       28.01     31.73 o
  10  12   3       14.27       31.73     33.60 o
  11  12   3       12.74        3.73     26.13 o
  12  12   3       16.92       27.51     24.98 o
  -6  13   3        0.02        0.00     35.46 o
  -5  13   3       56.35       63.47     33.60 o
  -4  13   3        1.64       56.00     39.20 o
  -3  13   3      272.25      321.13     42.94 o
  -2  13   3        2.95       14.93     31.73 o
  -1  13   3        1.22        0.00     33.60 o
   0  13   3        0.02        0.00     37.34 o
   1  13   3        0.13       22.40     37.34 o
   2  13   3       73.79       75.97     17.99 o
   3  13   3       13.00       14.74     17.77 o
   4  13   3        4.03       13.97     19.68 o
   5  13   3        1.79        7.47     20.18 o
   6  13   3        0.01        0.00     19.80 o
   7  13   3        0.02        0.00     20.43 o
   8  13   3        0.55        0.00     19.67 o
   9  13   3        0.80        0.00     29.87 o
  10  13   3        2.11        0.00     29.87 o
  11  13   3        2.85        0.00     28.01 o
  12  13   3       10.13       20.54     37.34 o
  -4  14   3        3.65       28.01     35.46 o
  -3  14   3      222.14      196.03     42.94 o
  -2  14   3        9.32        3.73     41.07 o
  -1  14   3       76.83       48.53     41.07 o
   0  14   3        6.08        0.00     41.07 o
   1  14   3        2.75        0.00     39.20 o
   2  14   3        2.33       14.93     33.60 o
   3  14   3        3.07        5.85     18.30 o
   4  14   3       43.77       36.35     20.64 o
   5  14   3        8.95       18.00     20.18 o
   6  14   3        1.15        0.00     21.00 o
   7  14   3        1.41        6.54     21.12 o
   8  14   3       32.19       31.73     29.87 o
   9  14   3        0.02       11.20     33.60 o
  10  14   3        3.58        0.00     28.01 o
  11  14   3        0.49        1.86     28.01 o
  -2  15   3       78.84       50.41     44.80 o
  -1  15   3       11.20       56.00     42.93 o
   0  15   3        2.47        3.73     41.07 o
   1  15   3       15.41        9.33     35.46 o
   2  15   3        1.23       24.27     37.34 o
   3  15   3       59.21       78.40     39.20 o
   4  15   3        0.51        0.00     39.20 o
   5  15   3        0.30        0.00     19.68 o
   6  15   3        1.34        0.00     20.63 o
   7  15   3        7.52       12.74     22.32 o
   8  15   3       20.13       16.80     33.60 o
   9  15   3        9.24       26.13     29.87 o
   0  16   3        0.70        0.00     39.20 o
   1  16   3        1.64        0.00     41.07 o
   2  16   3        0.13        0.00     41.07 o
   3  16   3       16.53       28.01     41.07 o
   4  16   3       17.80       24.27     35.46 o
   5  16   3        0.74        0.00     35.46 o
   6  16   3        0.82        5.60     22.84 o
   7  16   3        1.99       10.75     23.13 o
  -4 -13   4      145.44      164.28     48.54 o
  -3 -13   4        0.84       18.66     44.80 o
  -2 -13   4        3.95        5.60     42.93 o
  -1 -13   4        2.43        0.00     48.53 o
   0 -13   4        1.71        0.00     46.67 o
  -7 -12   4        0.00        0.00     41.07 o
  -6 -12   4        2.18        0.00     42.93 o
  -5 -12   4        4.85        0.00     37.34 o
  -4 -12   4      230.29      225.91     48.54 o
  -3 -12   4       29.47       11.20     37.34 o
  -2 -12   4       16.90       33.60     44.80 o
  -1 -12   4        0.87        5.60     42.93 o
   0 -12   4       10.11       14.93     39.20 o
   1 -12   4        3.15        7.47     37.34 o
   2 -12   4        7.27       31.73     44.80 o
   3 -12   4        7.55       16.80     35.46 o
  -9 -11   4       10.28        5.60     44.80 o
  -8 -11   4        1.13        0.00     37.34 o
  -7 -11   4        0.11        0.00     39.20 o
  -6 -11   4        1.35        7.47     37.34 o
  -5 -11   4      104.43      115.74     41.07 o
  -4 -11   4       44.50       54.14     42.94 o
  -3 -11   4      220.10      242.71     48.54 o
  -2 -11   4       56.56       59.74     46.67 o
  -1 -11   4       64.65      108.27     44.80 o
   0 -11   4        2.18       13.07     37.34 o
   1 -11   4        6.52        0.00     42.93 o
   2 -11   4        2.65        0.00     39.20 o
   3 -11   4      177.34      178.88     26.40 o
   4 -11   4        0.00       13.07     35.46 o
   5 -11   4        1.59        0.00     33.60 o
 -10 -10   4        0.18        0.00     37.34 o
  -9 -10   4        1.63       42.93     35.46 o
  -8 -10   4       34.23       44.80     41.07 o
  -7 -10   4        0.27        0.00     41.07 o
  -6 -10   4        5.78       18.66     39.20 o
  -5 -10   4       31.85       18.66     39.20 o
  -4 -10   4       60.82       29.87     35.47 o
  -3 -10   4        5.79        9.33     33.60 o
  -2 -10   4       42.47       46.67     37.34 o
  -1 -10   4       59.29       72.80     44.80 o
   0 -10   4        1.36       16.80     37.34 o
   1 -10   4       44.58       59.74     33.60 o
   2 -10   4       88.46       67.21     35.47 o
   3 -10   4        1.54       13.07     35.46 o
   4 -10   4      102.48       84.01     35.47 o
   5 -10   4        0.05        0.00     39.20 o
   6 -10   4        1.69        0.00     37.34 o
   7 -10   4        1.78        0.00     33.60 o
 -11  -9   4       13.62        0.00     37.34 o
 -10  -9   4       12.36       11.20     35.46 o
  -9  -9   4       16.07       24.27     39.20 o
  -8  -9   4        0.01        0.00     33.60 o
  -7  -9   4       11.44       13.07     33.60 o
  -6  -9   4        7.87        0.00     37.34 o
  -5  -9   4        0.18        5.60     35.46 o
  -4  -9   4        0.10        0.00     35.46 o
  -3  -9   4      103.81      112.01     33.60 o
  -2  -9   4        2.48       14.93     41.07 o
  -1  -9   4      131.19      143.75     41.08 o
   0  -9   4       99.89      123.21     37.34 o
   1  -9   4       30.64       24.27     41.07 o
   2  -9   4       19.71        0.00     41.07 o
   3  -9   4        0.21        1.86     35.46 o
   4  -9   4        2.90        0.00     25.51 o
   5  -9   4       87.26      102.67     31.73 o
   6  -9   4       31.02       14.93     37.34 o
   7  -9   4        0.21        0.00     26.00 o
   8  -9   4        4.09        6.98     24.67 o
 -11  -8   4        0.50        0.00     35.46 o
 -10  -8   4       55.73       50.41     33.60 o
  -9  -8   4       74.45       78.40     37.34 o
  -8  -8   4        5.99        1.86     31.73 o
  -7  -8   4       28.20       57.87     31.73 o
  -6  -8   4        0.20       16.80     37.34 o
  -5  -8   4        0.03        0.00     33.60 o
  -4  -8   4      104.04      104.54     41.07 o
  -3  -8   4        3.07        7.47     37.34 o
  -2  -8   4      306.35      298.75     44.81 o
  -1  -8   4       26.00       37.34     41.07 o
   0  -8   4      222.34      250.19     35.47 o
   1  -8   4       81.92       89.61     42.94 o
   2  -8   4        1.59        1.86     31.73 o
   3  -8   4        1.22        0.00     37.34 o
   4  -8   4       82.69      125.07     37.34 o
   5  -8   4        2.98       11.20     35.46 o
   6  -8   4        2.01        5.93     25.71 o
   7  -8   4       14.63       17.95     25.51 o
   8  -8   4       22.51       53.49     26.01 o
   9  -8   4       26.25       44.31     24.98 o
 -12  -7   4        8.26       18.66     35.46 o
 -11  -7   4       39.24       35.47     31.73 o
 -10  -7   4       75.54       61.60     31.73 o
  -9  -7   4        5.35        0.00     29.87 o
  -8  -7   4        0.84       26.13     33.60 o
  -7  -7   4       39.13       35.47     33.60 o
  -6  -7   4        2.79        5.60     29.87 o
  -5  -7   4       76.00       74.67     33.60 o
  -4  -7   4      145.44      162.43     41.08 o
  -3  -7   4        4.82        0.00     35.46 o
  -2  -7   4        0.02        0.00     39.20 o
  -1  -7   4        0.41        0.00     37.34 o
   0  -7   4       25.79        5.60     39.20 o
   1  -7   4      232.68      261.39     41.08 o
   2  -7   4      142.53      156.83     42.94 o
   3  -7   4        0.64        0.00     41.07 o
   4  -7   4       19.77       19.12     24.40 o
   5  -7   4       88.25       70.99     24.40 o
   6  -7   4        6.36       20.95     23.32 o
   7  -7   4        2.77        9.10     21.00 o
   8  -7   4       18.56       34.07     23.65 o
   9  -7   4      145.51      169.30     25.11 o
  10  -7   4        1.96       21.22     23.45 o
 -12  -6   4        8.29        7.47     33.60 o
 -11  -6   4       29.19       18.66     33.60 o
 -10  -6   4      144.12      158.68     33.61 o
  -9  -6   4       13.53       37.21     18.30 o
  -8  -6   4       48.53       57.93     20.43 o
  -7  -6   4        0.56        0.00     17.92 o
  -6  -6   4      105.13       95.21     35.47 o
  -5  -6   4      463.80      513.54     39.21 o
  -4  -6   4       30.22       46.67     31.73 o
  -3  -6   4       77.97       87.75     29.87 o
  -2  -6   4       41.94       18.66     37.34 o
  -1  -6   4      206.46      224.05     37.34 o
   0  -6   4       77.38       82.14     37.34 o
   1  -6   4      107.18      112.01     29.87 o
   2  -6   4      381.82      351.07     39.21 o
   3  -6   4        1.54        0.00     10.73 o
   4  -6   4      439.10      430.00     12.89 o
   5  -6   4       34.53       45.89     19.34 o
   6  -6   4        1.27        0.00     20.43 o
   7  -6   4      177.69      185.31     26.14 o
   8  -6   4        2.99       12.45     23.32 o
   9  -6   4       41.49       57.87     21.51 o
  10  -6   4        7.79        6.96     21.51 o
  11  -6   4       29.75       42.10     23.45 o
 -12  -5   4        0.00        0.87     21.00 o
 -11  -5   4       52.00       44.80     29.87 o
 -10  -5   4      274.23      324.87     35.47 o
  -9  -5   4       68.48       63.95     20.18 o
  -8  -5   4        2.86        0.00     20.43 o
  -7  -5   4       90.82       99.53     22.32 o
  -6  -5   4        6.13        5.60     26.13 o
  -5  -5   4        3.54        1.86     28.01 o
  -4  -5   4       75.52       70.94     29.87 o
  -3  -5   4       56.62       87.75     26.13 o
  -2  -5   4      649.81      674.37     31.75 o
  -1  -5   4       61.58       63.47     31.73 o
   0  -5   4      101.57       87.75     31.73 o
   1  -5   4      456.19      500.52     35.48 o
   2  -5   4      166.35      154.96     33.61 o
   3  -5   4       29.65       15.08      9.66 o
   4  -5   4       80.08       70.72     10.13 o
   5  -5   4      100.75      103.42     18.96 o
   6  -5   4       87.53       88.24     21.51 o
   7  -5   4       19.09        5.82     21.41 o
   8  -5   4      367.25      386.24     35.47 o
   9  -5   4        0.07        0.00     21.04 o
  10  -5   4        1.10        7.19     20.35 o
  11  -5   4        4.77        5.33     20.89 o
  12  -5   4        2.05        0.00     42.93 o
 -13  -4   4        0.02        0.00     28.01 o
 -12  -4   4       29.00       24.27     21.12 o
 -11  -4   4       24.27       33.12     20.43 o
 -10  -4   4      458.62      530.32     35.48 o
  -9  -4   4       83.33       80.28     28.01 o
  -8  -4   4      122.83      118.95     19.67 o
  -7  -4   4      406.17      397.41     20.44 o
  -6  -4   4       17.74        7.47     28.01 o
  -5  -4   4      151.85      156.83     28.01 o
  -4  -4   4      827.94      826.43      8.96 o
  -3  -4   4        1.85        3.73     28.01 o
  -2  -4   4       58.11       80.28     28.01 o
  -1  -4   4       11.19       18.66     28.01 o
   0  -4   4       54.81       70.94     26.13 o
   1  -4   4      101.53       91.48     28.01 o
   2  -4   4     2703.64     2904.86     31.83 o
   3  -4   4     2549.30     2569.19     32.76 o
   4  -4   4       10.20       15.50     19.28 o
   5  -4   4       70.20       75.27     16.37 o
   6  -4   4        8.05       11.20     19.28 o
   7  -4   4        4.16        2.23      9.81 o
   8  -4   4      128.43      113.92     21.41 o
   9  -4   4        0.35        0.00     19.28 o
  10  -4   4      268.29      251.86     21.75 o
  11  -4   4        1.05        0.00     18.94 o
  12  -4   4        0.79        7.47     39.20 o
 -13  -3   4        1.70        0.00     20.43 o
 -12  -3   4        1.54        7.15     19.10 o
 -11  -3   4       64.15       75.22     20.43 o
 -10  -3   4       18.98       16.74     19.10 o
  -9  -3   4      631.29      644.33     35.48 o
  -8  -3   4      509.36      575.19     35.48 o
  -7  -3   4        0.07        1.86     26.13 o
  -6  -3   4       32.79       42.94     26.13 o
  -5  -3   4       61.88       56.00     26.13 o
  -4  -3   4       70.37       74.67      5.45 o
  -3  -3   4    11302.86    12311.53     73.82 o
  -2  -3   4      413.67      382.89     26.15 o
  -1  -3   4      421.24      423.96     28.02 o
   0  -3   4     2713.79     2769.40     37.48 o
   1  -3   4      505.77      452.09     26.15 o
   2  -3   4      652.30      698.47     21.48 o
   3  -3   4       43.78       34.64     17.49 o
   4  -3   4     1140.86     1138.37     23.10 o
   5  -3   4      116.32      104.83     15.10 o
   6  -3   4      280.34      282.94     20.64 o
   7  -3   4      627.29      608.54     13.45 o
   8  -3   4       31.05       18.78     10.74 o
   9  -3   4      938.94      956.36     24.18 o
  10  -3   4        3.65        0.00     18.63 o
  11  -3   4        8.46        3.61     18.30 o
  12  -3   4       46.46       57.87     33.60 o
  13  -3   4        0.74        0.00     41.07 o
 -13  -2   4        0.34        0.00     19.67 o
 -12  -2   4       10.15       15.19     19.67 o
 -11  -2   4        2.04        0.13     19.10 o
 -10  -2   4      135.44      118.46     19.10 o
  -9  -2   4      182.09      172.14     33.61 o
  -8  -2   4     2141.89     2253.45     44.89 o
  -7  -2   4       34.96       37.34     28.01 o
  -6  -2   4      389.75      407.11     26.14 o
  -5  -2   4      216.16      201.65     26.14 o
  -4  -2   4     1364.26     1470.31     29.92 o
  -3  -2   4      103.31      126.56      8.62 o
  -2  -2   4      466.28      534.28     28.03 o
  -1  -2   4     2708.74     2592.91     37.50 o
   0  -2   4     1003.20     1050.81     29.92 o
   1  -2   4      545.76      550.45     26.15 o
   2  -2   4       68.29       80.16     15.14 o
   3  -2   4     2292.10     2360.38     60.86 o
   4  -2   4      483.12      530.46     18.84 o
   5  -2   4       43.45       48.31     12.89 o
   6  -2   4      323.70      313.16     16.57 o
   7  -2   4       43.98       44.65     11.29 o
   8  -2   4      792.22      804.79     15.37 o
   9  -2   4      894.20      938.77     19.13 o
  10  -2   4      200.69      212.77     12.13 o
  11  -2   4       24.02       14.66     16.32 o
  12  -2   4        0.53        7.47     33.60 o
  13  -2   4        2.67        0.00     39.20 o
 -13  -1   4        0.39        4.67     21.12 o
 -12  -1   4        3.88        3.73     18.48 o
 -11  -1   4       69.16       57.88     18.48 o
 -10  -1   4        2.03        0.00     17.78 o
  -9  -1   4      298.27      274.56     19.68 o
  -8  -1   4       14.47       12.86     17.49 o
  -7  -1   4       38.94       38.08     10.01 o
  -6  -1   4      444.51      455.30     18.67 o
  -5  -1   4       39.24       50.41      8.71 o
  -4  -1   4     1070.30     1155.32     29.91 o
  -3  -1   4       51.54       48.37      8.35 o
  -2  -1   4     4176.09     4336.16     41.35 o
  -1  -1   4      805.71      764.52     22.43 o
   0  -1   4      358.73      351.15     18.67 o
   1  -1   4     5995.04     5807.54     29.36 o
   2  -1   4       87.89      104.29     10.67 o
   3  -1   4      526.74      584.05     12.58 o
   4  -1   4      219.40      215.91     11.79 o
   5  -1   4     1570.55     1603.09     14.17 o
   6  -1   4       54.87       57.67     14.40 o
   7  -1   4        4.23        7.89     10.52 o
   8  -1   4      249.85      263.71     12.13 o
   9  -1   4      244.42      237.36     13.03 o
  10  -1   4       14.42       11.72     10.64 o
  11  -1   4       72.35       75.57     11.27 o
  12  -1   4       29.23       56.00     37.34 o
  13  -1   4        2.26       14.93     33.60 o
  14  -1   4        1.71       14.93     35.46 o
 -13   0   4        1.25        2.80     19.80 o
 -12   0   4        2.94        9.33     17.16 o
 -11   0   4        0.53        2.70     17.78 o
 -10   0   4       16.06       16.80     17.78 o
  -9   0   4      220.62      197.33     18.48 o
  -8   0   4        2.16        4.28     15.68 o
  -7   0   4       41.29       41.45     16.15 o
  -6   0   4       50.83       38.00     10.17 o
  -5   0   4      108.09      104.55      9.60 o
  -4   0   4      260.57      263.31     11.29 o
  -3   0   4        3.58        1.42      7.85 o
  -2   0   4        0.52        3.11     10.01 o
  -1   0   4      440.54      454.01     22.42 o
   0   0   4     7912.96     7963.16     37.02 o
   1   0   4       51.44       54.92     12.49 o
   2   0   4     4460.87     4489.45     42.98 o
   3   0   4      794.86      818.74     14.97 o
   4   0   4     3875.03     4000.84     19.34 o
   5   0   4       18.81       22.89      9.20 o
   6   0   4      240.03      257.53     10.26 o
   7   0   4     1397.08     1395.31     15.50 o
   8   0   4       56.87       51.90     10.26 o
   9   0   4      158.86      163.38     12.21 o
  10   0   4      949.35      970.59     16.62 o
  11   0   4      127.94      125.74     11.85 o
  12   0   4       32.97       36.59     17.77 o
  13   0   4       24.53       22.40     37.34 o
  14   0   4        0.15       16.80     41.07 o
 -13   1   4       36.56       35.47     29.87 o
 -12   1   4       12.46       27.29     19.10 o
 -11   1   4        1.48        0.00     19.10 o
 -10   1   4        6.35       11.49     17.01 o
  -9   1   4        4.12        7.47     15.84 o
  -8   1   4        5.92        8.50     17.49 o
  -7   1   4      308.92      275.69     17.50 o
  -6   1   4        6.93        5.09     13.81 o
  -5   1   4        0.06        1.64     10.71 o
  -4   1   4      138.35      139.50     11.29 o
  -3   1   4      620.91      590.79     15.38 o
  -2   1   4       13.36       10.41      7.86 o
  -1   1   4      135.73      130.96     11.17 o
   0   1   4     1270.17     1254.90     14.38 o
   1   1   4     1153.06     1059.73     14.74 o
   2   1   4      970.38      928.07     29.51 o
   3   1   4      227.82      232.38      7.96 o
   4   1   4       10.22       18.29      7.47 o
   5   1   4        0.37        1.94      6.77 o
   6   1   4        2.75        0.00      7.30 o
   7   1   4      220.01      225.06      8.88 o
   8   1   4        0.15        0.27      7.80 o
   9   1   4      412.10      430.40     12.88 o
  10   1   4      124.69      136.77     11.79 o
  11   1   4     1243.66     1257.49     18.94 o
  12   1   4        0.03        3.36     17.77 o
  13   1   4        4.20        5.78     17.99 o
  14   1   4       12.19       14.93     33.60 o
 -13   2   4        4.14        0.00     29.87 o
 -12   2   4       19.31       18.66     26.13 o
 -11   2   4       20.13       26.39     18.83 o
 -10   2   4        2.28        0.00     17.01 o
  -9   2   4       28.33       13.35     17.01 o
  -8   2   4      144.31      151.34     17.49 o
  -7   2   4      123.70      119.21     16.56 o
  -6   2   4     3559.34     3636.66     31.84 o
  -5   2   4       44.48       52.87     11.03 o
  -4   2   4      128.09      112.87      8.28 o
  -3   2   4      295.80      298.81     12.43 o
  -2   2   4     3169.09     3078.19     17.15 o
  -1   2   4      757.12      765.58     15.89 o
   0   2   4      189.64      186.52      7.87 o
   1   2   4    13395.99    13627.81     81.90 o
   2   2   4        7.19       13.75      5.48 o
   3   2   4      146.47      152.29      4.46 o
   4   2   4      168.90      166.16      8.37 o
   5   2   4      707.76      678.24     11.22 o
   6   2   4      113.45      105.75      4.85 o
   7   2   4       18.78       11.59      4.76 o
   8   2   4        2.39        0.35      6.79 o
   9   2   4      172.83      155.81      8.27 o
  10   2   4     1262.70     1281.52     16.13 o
  11   2   4      326.95      323.50     20.64 o
  12   2   4        1.96        0.00     19.20 o
  13   2   4       25.68       41.69     19.28 o
  14   2   4        0.01        0.00     35.46 o
 -12   3   4        2.52        0.00     29.87 o
 -11   3   4       13.01       14.93     17.78 o
 -10   3   4       95.84       79.23     18.83 o
  -9   3   4     1301.12     1206.02     23.68 o
  -8   3   4        0.02        0.00     17.49 o
  -7   3   4       23.96       28.94     16.56 o
  -6   3   4       25.94       29.79     14.13 o
  -5   3   4       21.20       21.65     12.43 o
  -4   3   4      589.97      655.76     14.08 o
  -3   3   4      341.31      345.51      9.83 o
  -2   3   4     1536.84     1625.13     31.00 o
  -1   3   4       55.85       42.75     13.00 o
   0   3   4      770.96      757.01     21.50 o
   1   3   4        1.16        0.58      4.93 o
   2   3   4     3324.84     3178.79     25.24 o
   3   3   4    10797.17    10238.78     65.39 o
   4   3   4      821.72      815.05     22.43 o
   5   3   4       46.03       29.87     18.66 o
   6   3   4       29.66        6.74     15.14 o
   7   3   4      161.25      124.86     12.38 o
   8   3   4      128.89      125.02      9.34 o
   9   3   4      287.10      278.08     10.47 o
  10   3   4      206.58      237.03     21.04 o
  11   3   4       21.56       22.61     17.49 o
  12   3   4      105.57       91.95     19.28 o
  13   3   4       29.12       28.33     21.41 o
  14   3   4        0.22       15.68     21.74 o
  15   3   4        6.66        9.33     41.07 o
 -12   4   4        7.58        7.47     29.87 o
 -11   4   4       13.42       24.27     26.13 o
 -10   4   4      534.17      426.83     21.00 o
  -9   4   4       88.81       85.97     17.92 o
  -8   4   4      331.86      300.56     17.92 o
  -7   4   4      164.06      154.94     16.15 o
  -6   4   4        0.07        0.00     14.13 o
  -5   4   4      395.04      396.08     10.14 o
  -4   4   4       19.79       19.04      7.47 o
  -3   4   4     1519.55     1662.81     36.48 o
  -2   4   4       84.93       87.98      5.43 o
  -1   4   4      639.70      659.00     14.53 o
   0   4   4     2916.20     2813.49     22.56 o
   1   4   4       26.32       24.36      5.82 o
   2   4   4     6582.77     6336.38     49.01 o
   3   4   4      143.30      140.69      6.03 o
   4   4   4     2806.97     2758.68     12.19 o
   5   4   4      326.83      371.65     22.41 o
   6   4   4      540.48      590.30     28.02 o
   7   4   4       79.20       90.98     15.68 o
   8   4   4      105.46       99.71      6.19 o
   9   4   4      195.99      185.84      6.66 o
  10   4   4        6.54       13.22      9.68 o
  11   4   4      188.52      191.92     20.63 o
  12   4   4        0.06        4.85     18.63 o
  13   4   4        8.49       13.69     20.35 o
  14   4   4       39.95       22.93     22.40 o
  15   4   4        1.99        6.71     23.76 o
 -12   5   4        1.66        0.00     31.73 o
 -11   5   4        0.00        9.33     29.87 o
 -10   5   4        1.98        1.86     29.87 o
  -9   5   4       41.89       30.60     18.34 o
  -8   5   4        2.52       10.12     16.56 o
  -7   5   4       47.43       42.67     17.92 o
  -6   5   4      157.09      151.75     10.08 o
  -5   5   4      285.60      281.82     10.08 o
  -4   5   4       22.59       16.36      6.08 o
  -3   5   4     2151.68     2275.83     22.51 o
  -2   5   4      332.74      338.88      5.67 o
  -1   5   4      204.95      192.59      5.40 o
   0   5   4        1.46        5.60     20.54 o
   1   5   4     2817.69     2734.29     49.00 o
   2   5   4      852.77      840.67     11.78 o
   3   5   4      449.90      445.26      8.71 o
   4   5   4      946.18      967.12      8.26 o
   5   5   4       18.38       15.67      3.29 o
   6   5   4     2293.73     2136.39     12.21 o
   7   5   4       19.09       20.54      5.40 o
   8   5   4      179.59      169.30      8.26 o
   9   5   4       30.83       30.75      6.19 o
  10   5   4       11.19       21.09      9.68 o
  11   5   4       15.26       15.72     20.18 o
  12   5   4       35.01       53.29     19.10 o
  13   5   4       32.68       14.76     21.98 o
  14   5   4       32.52       40.00     22.40 o
  15   5   4        7.36        0.00     21.00 o
 -11   6   4        4.30        9.33     28.01 o
 -10   6   4        0.36        7.47     26.13 o
  -9   6   4       15.17       11.20     28.01 o
  -8   6   4        0.04        0.00     17.49 o
  -7   6   4       13.01       21.60     17.92 o
  -6   6   4      105.98       95.44     17.24 o
  -5   6   4       39.35       39.88      7.29 o
  -4   6   4      121.11      123.14      6.39 o
  -3   6   4       45.96       44.04      7.30 o
  -2   6   4      379.40      389.06     21.48 o
  -1   6   4       69.62       64.21      8.62 o
   0   6   4        1.84        2.69      8.50 o
   1   6   4     4282.46     4147.06     37.58 o
   2   6   4      162.53      169.25     10.38 o
   3   6   4     2636.31     2592.48     16.40 o
   4   6   4      304.74      297.15      8.79 o
   5   6   4        3.29        4.88      7.92 o
   6   6   4       57.31       58.21      5.14 o
   7   6   4       10.89        8.25      5.08 o
   8   6   4       34.22       27.09      5.50 o
   9   6   4       44.14       42.03      8.20 o
  10   6   4       45.25       43.52     21.00 o
  11   6   4        1.09       10.75     21.75 o
  12   6   4        1.00        0.93     18.48 o
  13   6   4        7.30        1.45     20.03 o
  14   6   4       32.18       22.40     21.12 o
  15   6   4        0.00       10.64     26.00 o
 -11   7   4        0.02        0.00     33.60 o
 -10   7   4       13.63       13.07     28.01 o
  -9   7   4       43.31       44.80     28.01 o
  -8   7   4      150.45      141.88     31.73 o
  -7   7   4       79.62       71.44     17.92 o
  -6   7   4       14.17        9.11     16.46 o
  -5   7   4       27.22       31.33     17.24 o
  -4   7   4       31.60       33.33      5.89 o
  -3   7   4       45.60       51.54     10.48 o
  -2   7   4     1663.76     1743.74     44.89 o
  -1   7   4      396.60      405.66     11.70 o
   0   7   4     2116.50     2068.94     18.99 o
   1   7   4      663.43      661.39     24.29 o
   2   7   4      990.22     1029.95     14.36 o
   3   7   4       27.42       24.86      9.15 o
   4   7   4      149.77      144.82      8.52 o
   5   7   4     2904.98     2940.40     20.25 o
   6   7   4      248.75      239.47      7.59 o
   7   7   4        3.71        5.30      6.53 o
   8   7   4        2.00        8.84      6.90 o
   9   7   4      922.78      894.80     45.82 o
  10   7   4      139.50      134.54     23.07 o
  11   7   4        2.93        0.00     21.75 o
  12   7   4       76.35       78.40     23.07 o
  13   7   4        0.64        9.74     21.00 o
  14   7   4       30.81       73.49     24.98 o
  15   7   4        5.94        0.00     25.51 o
 -10   8   4        5.56        0.00     31.73 o
  -9   8   4        2.44        1.86     31.73 o
  -8   8   4        4.95        0.00     26.13 o
  -7   8   4        1.49       13.07     29.87 o
  -6   8   4        0.64        0.00     16.92 o
  -5   8   4        7.50        1.58     16.56 o
  -4   8   4        2.42        6.25      5.43 o
  -3   8   4      698.23      679.92      9.24 o
  -2   8   4       15.89        9.80      8.09 o
  -1   8   4      602.56      607.69     11.21 o
   0   8   4      281.41      293.37     10.45 o
   1   8   4      466.03      447.93     15.54 o
   2   8   4        8.79        0.00     13.00 o
   3   8   4        0.88        0.00     15.14 o
   4   8   4    30126.25    30258.55    251.92 o
   5   8   4     1586.24     1592.69     22.40 o
   6   8   4        5.49        4.93      8.01 o
   7   8   4       27.24       28.13      7.57 o
   8   8   4        9.97       12.68      9.12 o
   9   8   4      139.84      131.26     10.50 o
  10   8   4       55.80       68.44     12.17 o
  11   8   4       17.36        8.47     18.34 o
  12   8   4       28.56       33.49     21.75 o
  13   8   4        9.56       22.40     23.76 o
  14   8   4        0.06       25.07     22.40 o
  -9   9   4       31.29       31.73     35.47 o
  -8   9   4        4.10        0.00     26.13 o
  -7   9   4       62.36       69.07     33.60 o
  -6   9   4       58.13       70.94     31.73 o
  -5   9   4        1.87        0.00     29.87 o
  -4   9   4       14.32       35.46     33.60 o
  -3   9   4        3.61        5.89      5.50 o
  -2   9   4       34.09       41.73      8.91 o
  -1   9   4      755.88      776.84     15.34 o
   0   9   4        2.95        4.79     13.18 o
   1   9   4        0.51        0.09     12.72 o
   2   9   4       27.44       12.22     14.34 o
   3   9   4      816.98      829.98     19.12 o
   4   9   4     1696.06     1697.35     25.13 o
   5   9   4      100.91      110.65     11.76 o
   6   9   4      150.37      146.77     11.47 o
   7   9   4       18.43       18.13     10.97 o
   8   9   4       20.83       16.83      8.50 o
   9   9   4       37.23       30.24     10.03 o
  10   9   4        8.12        0.00     18.30 o
  11   9   4      102.80      122.26     23.07 o
  12   9   4        2.35        0.00     21.75 o
  13   9   4        0.74        7.42     23.07 o
  14   9   4        0.09       14.24     22.84 o
  -9  10   4        7.91       22.40     33.60 o
  -8  10   4        0.16        0.00     35.46 o
  -7  10   4        1.67        0.00     28.01 o
  -6  10   4        0.56       11.20     33.60 o
  -5  10   4       66.90       80.27     33.60 o
  -4  10   4       42.16       22.40     28.01 o
  -3  10   4        1.32        0.00     35.46 o
  -2  10   4        0.20        1.86      8.85 o
  -1  10   4        0.56        5.02     12.26 o
   0  10   4       39.40       33.53     13.51 o
   1  10   4       27.95       18.90     14.40 o
   2  10   4        8.86       17.97     16.09 o
   3  10   4      112.25       97.56     16.15 o
   4  10   4      111.57      107.77     18.34 o
   5  10   4       75.74       80.28     22.40 o
   6  10   4      135.14      114.31     17.92 o
   7  10   4        0.41       10.48     17.01 o
   8  10   4        1.33        1.80     11.06 o
   9  10   4       26.19       28.01     24.27 o
  10  10   4       78.65       68.23     20.18 o
  11  10   4        5.86        0.00     18.34 o
  12  10   4        5.90       21.26     20.43 o
  13  10   4        0.94        0.00     23.65 o
  14  10   4        0.16        6.72     23.07 o
  -8  11   4        0.17        0.00     35.46 o
  -7  11   4        0.82        0.00     31.73 o
  -6  11   4        2.26        7.47     35.46 o
  -5  11   4       17.65        0.00     33.60 o
  -4  11   4        1.32        0.00     29.87 o
  -3  11   4        1.70        0.00     35.46 o
  -2  11   4       12.81       16.80     31.73 o
  -1  11   4        1.89        1.64     12.18 o
   0  11   4        6.68        7.81     13.76 o
   1  11   4        0.11        5.22     15.54 o
   2  11   4      183.47      208.90     18.94 o
   3  11   4      112.90      119.48     18.30 o
   4  11   4       90.95       76.16     18.83 o
   5  11   4        1.91        1.28     18.83 o
   6  11   4      457.14      409.38     21.13 o
   7  11   4      176.36      171.91     19.10 o
   8  11   4       52.63       69.20     18.30 o
   9  11   4        0.04       13.07     28.01 o
  10  11   4        7.92        0.00     26.13 o
  11  11   4       60.48       63.69     23.07 o
  12  11   4        5.94        5.60     23.07 o
  13  11   4        9.89       16.80     22.44 o
  -7  12   4        0.20        0.00     31.73 o
  -6  12   4       17.18       37.34     33.60 o
  -5  12   4       28.25       16.80     37.34 o
  -4  12   4       19.61       28.01     37.34 o
  -3  12   4      135.38      136.28     29.87 o
  -2  12   4        0.14       13.07     31.73 o
  -1  12   4        4.67        0.00     35.46 o
   0  12   4        0.90        1.86     33.60 o
   1  12   4        6.68        9.12     14.84 o
   2  12   4        2.13        0.00     15.54 o
   3  12   4        0.29        0.00     16.92 o
   4  12   4        1.00        5.20     18.34 o
   5  12   4      118.76      110.20     20.18 o
   6  12   4      211.49      197.92     21.12 o
   7  12   4       33.87       44.87     19.10 o
   8  12   4        0.17        0.00     17.92 o
   9  12   4        3.42        0.00     31.73 o
  10  12   4        0.05       20.54     28.01 o
  11  12   4        0.64        0.00     31.73 o
  12  12   4        0.03        0.00     24.40 o
  13  12   4        4.77        4.59     24.18 o
  -6  13   4        1.04        0.00     39.20 o
  -5  13   4        1.19        9.33     35.46 o
  -4  13   4       57.72       56.00     29.87 o
  -3  13   4       51.95       37.34     33.60 o
  -2  13   4        5.29        0.00     35.46 o
  -1  13   4       11.90        0.00     37.34 o
   0  13   4        3.85        0.00     35.46 o
   1  13   4        2.86        0.00     35.46 o
   2  13   4        0.66        0.00     16.32 o
   3  13   4        0.02        7.68     16.92 o
   4  13   4        0.05        0.00     17.92 o
   5  13   4        0.03        0.00     20.63 o
   6  13   4       54.20       61.48     19.67 o
   7  13   4        3.70        1.99     19.67 o
   8  13   4        3.45       14.93     28.01 o
   9  13   4        5.14       22.40     29.87 o
  10  13   4       15.66       14.93     33.60 o
  11  13   4        2.86       11.20     33.60 o
  12  13   4        1.27        0.00     22.84 o
  -4  14   4       16.71       42.93     33.60 o
  -3  14   4        2.15        1.86     29.87 o
  -2  14   4       44.54       31.73     31.73 o
  -1  14   4       16.80       11.20     33.60 o
   0  14   4        3.28       14.93     33.60 o
   1  14   4        7.51       31.73     37.34 o
   2  14   4        0.00        0.00     37.34 o
   3  14   4        1.94        1.06     17.92 o
   4  14   4       45.97       38.68     20.03 o
   5  14   4       35.21       35.81     21.00 o
   6  14   4        0.02        0.00     21.00 o
   7  14   4        3.86       14.00     22.44 o
   8  14   4        0.94        1.86     24.27 o
   9  14   4        9.85        1.86     31.73 o
  10  14   4        0.03        0.00     33.60 o
  11  14   4        0.80        0.00     29.87 o
  -3  15   4      143.89      168.01     44.80 o
  -2  15   4        6.60       11.20     42.93 o
  -1  15   4       69.29      106.41     41.07 o
   0  15   4        1.02       24.27     31.73 o
   1  15   4        2.30        0.00     37.34 o
   2  15   4       21.13       37.34     37.34 o
   3  15   4        0.36        7.47     35.46 o
   4  15   4        3.05        4.94     19.68 o
   5  15   4        8.33       22.40     22.40 o
   6  15   4        5.89        0.00     20.03 o
   7  15   4        0.63        0.00     21.51 o
   8  15   4        1.21        4.67     20.63 o
   9  15   4       18.67       20.54     35.46 o
  10  15   4        0.22        9.33     35.46 o
   0  16   4        3.86        1.86     35.46 o
   1  16   4        0.23        0.00     41.07 o
   2  16   4        4.17        0.00     35.46 o
   3  16   4        0.00        0.00     41.07 o
   4  16   4       23.16        5.60     39.20 o
   5  16   4       14.40       50.40     39.20 o
   6  16   4        7.93        0.62     23.32 o
   7  16   4        0.02        7.58     21.41 o
   8  16   4        8.34        9.33     28.01 o
  -5 -12   5       13.12        0.00     39.20 o
  -4 -12   5        1.68        0.00     48.53 o
  -3 -12   5       11.42       13.07     42.93 o
  -2 -12   5       20.87       44.80     48.53 o
  -1 -12   5       11.58       22.40     48.53 o
   0 -12   5        0.03        9.33     48.53 o
   1 -12   5        2.64       18.66     46.67 o
   2 -12   5       30.97       35.47     41.07 o
  -7 -11   5        1.10        0.00     42.93 o
  -6 -11   5        8.87       13.07     41.07 o
  -5 -11   5        0.47       14.93     42.93 o
  -4 -11   5        0.52        5.60     42.93 o
  -3 -11   5      390.80      384.64     50.42 o
  -2 -11   5       31.39       26.13     42.93 o
  -1 -11   5       74.35       67.21     44.80 o
   0 -11   5        0.14       26.13     46.67 o
   1 -11   5        0.02       18.66     37.34 o
   2 -11   5       70.56       54.14     44.80 o
   3 -11   5        3.00        0.00     33.60 o
   4 -11   5        0.32       11.20     35.46 o
  -9 -10   5        6.09        0.00     39.20 o
  -8 -10   5       11.34       13.07     42.93 o
  -7 -10   5        8.39       16.80     37.34 o
  -6 -10   5        3.46       16.80     35.46 o
  -5 -10   5        1.15        0.00     42.93 o
  -4 -10   5       36.33       29.87     37.34 o
  -3 -10   5        3.29        0.00     42.93 o
  -2 -10   5      321.06      298.74     46.68 o
  -1 -10   5       86.17       70.94     37.34 o
   0 -10   5       68.10      113.88     46.67 o
   1 -10   5        0.24        0.00     39.20 o
   2 -10   5       45.63       46.67     37.34 o
   3 -10   5       24.16       46.67     39.20 o
   4 -10   5       33.77       32.11     26.01 o
   5 -10   5       68.30       59.74     37.34 o
   6 -10   5        4.90        5.60     41.07 o
 -10  -9   5        1.30        0.00     39.20 o
  -9  -9   5        7.59       26.13     41.07 o
  -8  -9   5        0.58       20.54     39.20 o
  -7  -9   5        3.33        0.00     41.07 o
  -6  -9   5        3.13        0.00     41.07 o
  -5  -9   5       38.59       46.67     35.47 o
  -4  -9   5        5.52       18.66     37.34 o
  -3  -9   5        0.95       44.80     37.34 o
  -2  -9   5       12.73       14.93     35.46 o
  -1  -9   5      179.97      164.29     44.80 o
   0  -9   5        0.76       13.07     42.93 o
   1  -9   5        0.70       22.40     39.20 o
   2  -9   5       21.89       22.40     41.07 o
   3  -9   5       44.35       13.07     41.07 o
   4  -9   5      191.16      212.83     41.08 o
   5  -9   5        0.18        0.00     39.20 o
   6  -9   5       13.25        5.60     33.60 o
   7  -9   5       71.10       74.67     37.34 o
 -10  -8   5        0.03        0.00     39.20 o
  -9  -8   5        7.31        0.00     39.20 o
  -8  -8   5        8.79       14.93     33.60 o
  -7  -8   5       20.99       18.66     37.34 o
  -6  -8   5        0.50       18.66     31.73 o
  -5  -8   5        1.85        0.00     39.20 o
  -4  -8   5        4.45        0.00     41.07 o
  -3  -8   5       14.26       20.54     41.07 o
  -2  -8   5       52.62       24.27     39.20 o
  -1  -8   5      518.39      552.76     37.35 o
   0  -8   5        6.84       16.80     31.73 o
   1  -8   5        0.04        0.00     37.34 o
   2  -8   5        1.62        0.00     39.20 o
   3  -8   5        1.32        0.00     35.46 o
   4  -8   5      280.13      248.32     39.21 o
   5  -8   5       51.90       55.00     25.51 o
   6  -8   5        0.77        0.00     25.51 o
   7  -8   5       32.95       25.83     24.18 o
   8  -8   5       15.50       21.76     26.46 o
   9  -8   5        0.80        0.00     24.98 o
 -11  -7   5       54.03       80.27     37.34 o
 -10  -7   5      102.56      100.81     39.20 o
  -9  -7   5       33.84       35.47     37.34 o
  -8  -7   5       33.96       26.13     31.73 o
  -7  -7   5        0.13        0.00     35.46 o
  -6  -7   5        3.23       16.80     29.87 o
  -5  -7   5       15.26       39.20     39.20 o
  -4  -7   5       51.74       42.94     41.07 o
  -3  -7   5      179.10      192.30     35.47 o
  -2  -7   5      174.17      197.90     37.34 o
  -1  -7   5      138.18      136.29     33.61 o
   0  -7   5       65.16       72.81     42.94 o
   1  -7   5      371.93      388.40     35.48 o
   2  -7   5        3.89       14.93     39.20 o
   3  -7   5       46.34       33.60     37.34 o
   4  -7   5        6.48        1.86     35.46 o
   5  -7   5       21.04       12.83     19.74 o
   6  -7   5        3.53        7.33     25.51 o
   7  -7   5        1.66       11.03     21.51 o
   8  -7   5        0.02        0.00     23.32 o
   9  -7   5        4.26        0.00     25.11 o
  10  -7   5       11.33        6.72     24.85 o
 -12  -6   5       61.23       87.74     37.34 o
 -11  -6   5      108.80      104.54     37.34 o
 -10  -6   5       17.87       22.40     33.60 o
  -9  -6   5      119.67      143.75     33.60 o
  -8  -6   5        0.28        0.00     35.46 o
  -7  -6   5        1.13        5.60     33.60 o
  -6  -6   5        0.56        0.00     37.34 o
  -5  -6   5       75.51       80.28     35.47 o
  -4  -6   5       84.88       65.34     39.20 o
  -3  -6   5        3.50        1.86     29.87 o
  -2  -6   5        8.85        1.86     33.60 o
  -1  -6   5        1.47        0.00     39.20 o
   0  -6   5      122.86       89.61     41.08 o
   1  -6   5       28.29       22.40     39.20 o
   2  -6   5       12.31       16.80     35.46 o
   3  -6   5      141.37      128.82     37.34 o
   4  -6   5       48.86       43.87     26.40 o
   5  -6   5      209.17      159.53     24.98 o
   6  -6   5       11.33       28.11     23.65 o
   7  -6   5       49.03       43.10     22.84 o
   8  -6   5       18.81       25.06     21.04 o
   9  -6   5        2.13        0.00     23.13 o
  10  -6   5        6.76        0.47     22.78 o
 -12  -5   5       12.89       17.24     21.98 o
 -11  -5   5       16.41        0.00     35.46 o
 -10  -5   5        2.06        0.00     31.73 o
  -9  -5   5       63.34       41.07     33.60 o
  -8  -5   5      209.37      197.90     33.61 o
  -7  -5   5        0.66        9.33     35.46 o
  -6  -5   5        9.26        5.60     33.60 o
  -5  -5   5      102.39       87.75     35.47 o
  -4  -5   5        0.45        7.47     33.60 o
  -3  -5   5       13.40       48.53     35.47 o
  -2  -5   5        3.79        5.60     31.73 o
  -1  -5   5        2.87        0.00     35.46 o
   0  -5   5      104.63       80.28     28.01 o
   1  -5   5       78.64       69.07     35.47 o
   2  -5   5      151.73      100.82     37.34 o
   3  -5   5       85.87       79.67     24.18 o
   4  -5   5      598.92      629.64     27.73 o
   5  -5   5      171.83      174.92     23.77 o
   6  -5   5       64.47       72.39     23.32 o
   7  -5   5      170.36      165.66     22.40 o
   8  -5   5       12.37        5.06     22.40 o
   9  -5   5        2.23       10.40     22.40 o
  10  -5   5       19.26       10.83     21.74 o
  11  -5   5       17.00       33.60     35.46 o
 -12  -4   5        9.23        7.59     19.67 o
 -11  -4   5        0.28       14.93     29.87 o
 -10  -4   5       78.44       69.07     31.73 o
  -9  -4   5      292.49      295.00     33.61 o
  -8  -4   5      826.68      808.80     37.36 o
  -7  -4   5        6.93        7.47     33.60 o
  -6  -4   5       52.97       72.80     33.60 o
  -5  -4   5       14.00       13.07     26.13 o
  -4  -4   5      186.16      202.91     18.67 o
  -3  -4   5      531.28      601.40     35.48 o
  -2  -4   5      136.82      134.42     28.01 o
  -1  -4   5        1.44        0.00     24.27 o
   0  -4   5       11.55       18.66     26.13 o
   1  -4   5     1343.72     1344.19     39.26 o
   2  -4   5      125.51      128.97     20.43 o
   3  -4   5        4.01        5.95     21.00 o
   4  -4   5      274.24      304.63     24.40 o
   5  -4   5        3.18        0.00     22.84 o
   6  -4   5        1.08        5.97     19.67 o
   7  -4   5       98.98       89.41     21.75 o
   8  -4   5     1053.45     1148.37     28.26 o
   9  -4   5       26.16       19.92     19.28 o
  10  -4   5       23.61       28.31     19.68 o
  11  -4   5        5.42       13.07     41.07 o
  12  -4   5        3.72        3.73     39.20 o
 -12  -3   5        0.27        0.00     19.80 o
 -11  -3   5       46.60       62.63     20.18 o
 -10  -3   5       21.34       65.33     31.73 o
  -9  -3   5     4442.61     4704.43     61.80 o
  -8  -3   5        0.87        5.60     31.73 o
  -7  -3   5       49.14       28.01     28.01 o
  -6  -3   5      310.03      306.23     31.74 o
  -5  -3   5       17.79       13.07     26.13 o
  -4  -3   5       46.22       37.72      7.22 o
  -3  -3   5      311.14      392.16     29.88 o
  -2  -3   5     1614.90     1683.17     33.66 o
  -1  -3   5      228.81      231.53     29.88 o
   0  -3   5      313.56      310.00     24.28 o
   1  -3   5      393.78      390.34     28.02 o
   2  -3   5        0.95        0.00     16.15 o
   3  -3   5      234.00      188.59     21.13 o
   4  -3   5       18.96       28.18     21.00 o
   5  -3   5      467.49      476.86     21.99 o
   6  -3   5      269.19      259.19     16.98 o
   7  -3   5      109.55      119.83     20.64 o
   8  -3   5      868.84      794.48     15.84 o
   9  -3   5       89.12       88.18     18.30 o
  10  -3   5        0.12        0.00     17.77 o
  11  -3   5        7.09        9.33     37.34 o
  12  -3   5        4.45       14.93     41.07 o
 -12  -2   5        0.31        2.80     18.34 o
 -11  -2   5       16.13       15.81     19.67 o
 -10  -2   5        8.34       17.63     17.49 o
  -9  -2   5       50.03       42.94     28.01 o
  -8  -2   5       35.64       44.80     31.73 o
  -7  -2   5      250.64      248.32     31.74 o
  -6  -2   5        3.84        3.73     29.87 o
  -5  -2   5        5.93       11.20     26.13 o
  -4  -2   5        3.96        1.47      8.79 o
  -3  -2   5     1547.99     1520.03     16.55 o
  -2  -2   5      248.37      225.94     26.14 o
  -1  -2   5       33.32       35.47     22.40 o
   0  -2   5        1.17        0.00     20.54 o
   1  -2   5      619.11      652.04     26.15 o
   2  -2   5     3478.29     3647.70     73.12 o
   3  -2   5     2391.32     2665.60     27.70 o
   4  -2   5     2059.60     2043.54     31.80 o
   5  -2   5       71.12       68.22     17.92 o
   6  -2   5        0.00        6.73     13.80 o
   7  -2   5        1.62        1.13     17.24 o
   8  -2   5       15.83       13.08     12.03 o
   9  -2   5       74.62       82.45     11.29 o
  10  -2   5        9.92       19.32     16.52 o
  11  -2   5       29.28       35.47     31.73 o
  12  -2   5        5.83        1.86     33.60 o
  13  -2   5        0.07        7.47     42.93 o
 -13  -1   5        3.15        0.00     29.87 o
 -12  -1   5        4.73        0.00     18.48 o
 -11  -1   5        1.61        4.42     17.78 o
 -10  -1   5        0.88        0.00     18.34 o
  -9  -1   5        3.60        0.00     17.01 o
  -8  -1   5      756.27      763.95     33.62 o
  -7  -1   5       12.34        3.73     29.87 o
  -6  -1   5      214.46      233.39     31.74 o
  -5  -1   5      302.40      328.65     26.14 o
  -4  -1   5       25.18       21.22      9.33 o
  -3  -1   5     1578.86     1761.48     28.99 o
  -2  -1   5      403.04      440.78     28.02 o
  -1  -1   5     1399.02     1389.80     29.93 o
   0  -1   5      256.76      257.71     24.28 o
   1  -1   5     1072.55     1088.77     40.20 o
   2  -1   5      158.04      198.53     16.47 o
   3  -1   5        1.84        6.94     13.81 o
   4  -1   5       41.25       43.87     14.52 o
   5  -1   5        0.08        0.00     15.54 o
   6  -1   5      182.72      158.00     16.10 o
   7  -1   5      298.84      295.90     16.56 o
   8  -1   5       52.21       65.38     12.45 o
   9  -1   5      632.93      621.19     14.94 o
  10  -1   5        2.68        7.43     10.52 o
  11  -1   5        0.73       16.80     31.73 o
  12  -1   5       18.99       37.34     39.20 o
  13  -1   5       37.51       44.80     35.47 o
 -12   0   5        8.11        5.60     18.48 o
 -11   0   5       22.05       20.67     18.34 o
 -10   0   5        3.21        6.00     18.34 o
  -9   0   5       31.44       14.48     16.46 o
  -8   0   5        9.28        9.33     15.37 o
  -7   0   5       62.83       46.67     19.67 o
  -6   0   5      469.90      446.49     14.55 o
  -5   0   5       11.57       11.45      9.00 o
  -4   0   5      565.27      570.46     12.73 o
  -3   0   5     3127.72     3350.90     68.43 o
  -2   0   5     2834.43     2988.95     44.05 o
  -1   0   5      190.72      203.83     12.49 o
   0   0   5      212.26      223.29     13.44 o
   1   0   5     1070.60     1093.51     23.21 o
   2   0   5       97.92       84.75     10.14 o
   3   0   5        0.46        0.00      9.37 o
   4   0   5     2517.96     2560.86     45.08 o
   5   0   5        0.24        3.27     10.14 o
   6   0   5       56.93       60.83     10.26 o
   7   0   5       41.22       35.47     11.84 o
   8   0   5      122.64      143.45     12.21 o
   9   0   5      554.68      552.15     15.56 o
  10   0   5     1870.09     1974.26     19.70 o
  11   0   5      117.02      139.28     17.24 o
  12   0   5       16.79       14.93     39.20 o
  13   0   5        0.26       14.93     39.20 o
  14   0   5        0.11        7.47     41.07 o
 -12   1   5       18.69       26.13     29.87 o
 -11   1   5        0.41       13.97     18.83 o
 -10   1   5        9.26        7.90     17.01 o
  -9   1   5      396.34      408.56     20.18 o
  -8   1   5        9.23        8.04     16.56 o
  -7   1   5      113.65       97.08     16.92 o
  -6   1   5        0.09        0.00     13.00 o
  -5   1   5      387.05      366.71     13.44 o
  -4   1   5      950.49      976.33     35.51 o
  -3   1   5       73.03       89.56      8.54 o
  -2   1   5      100.75      100.13      8.79 o
  -1   1   5      225.84      227.52      8.36 o
   0   1   5     3310.31     3311.82     54.46 o
   1   1   5       97.78      102.17      6.87 o
   2   1   5     3022.93     3002.55     30.34 o
   3   1   5      272.76      286.87      9.01 o
   4   1   5        1.92       10.81      7.95 o
   5   1   5    10159.85    11106.41    114.38 o
   6   1   5       63.62       54.31      8.03 o
   7   1   5      449.02      467.68     29.75 o
   8   1   5       12.11       10.85      8.20 o
   9   1   5      806.06      800.77     16.15 o
  10   1   5     3176.00     3134.65     51.18 o
  11   1   5       39.29       33.10     16.56 o
  12   1   5      122.27      122.57     18.94 o
  13   1   5       95.29      106.41     35.47 o
  14   1   5        3.88        0.00     31.73 o
 -12   2   5       62.52       61.60     28.01 o
 -11   2   5       18.97       11.20     28.01 o
 -10   2   5       16.76       20.54     17.49 o
  -9   2   5       19.37       26.95     16.46 o
  -8   2   5      218.46      249.91     19.29 o
  -7   2   5      431.59      407.43     17.50 o
  -6   2   5      122.87      111.26     14.34 o
  -5   2   5      317.48      354.51     17.74 o
  -4   2   5       83.28       80.28     20.54 o
  -3   2   5      328.50      391.62     10.92 o
  -2   2   5       93.48      102.23      9.19 o
  -1   2   5        0.00        5.81      7.39 o
   0   2   5     2393.95     2422.50     16.63 o
   1   2   5       26.80       27.16      6.25 o
   2   2   5      613.12      579.97      8.07 o
   3   2   5     1016.69     1011.36      8.63 o
   4   2   5      742.70      749.33     26.01 o
   5   2   5      827.08      805.45      8.72 o
   6   2   5      537.51      497.07     11.84 o
   7   2   5       77.95       79.78      4.81 o
   8   2   5      219.10      195.85     15.96 o
   9   2   5        4.25        0.46      8.35 o
  10   2   5       44.15       50.41      8.35 o
  11   2   5     1081.04     1104.67     33.63 o
  12   2   5       35.34       40.19     19.28 o
  13   2   5        3.75        0.34     19.45 o
  14   2   5       11.11       18.66     39.20 o
 -12   3   5       50.50       48.53     31.73 o
 -11   3   5       12.56       26.13     31.73 o
 -10   3   5        6.14        0.00     17.01 o
  -9   3   5        1.25        0.00     15.68 o
  -8   3   5      198.07      221.07     17.78 o
  -7   3   5        8.86       19.04     15.54 o
  -6   3   5     1038.93      998.84     20.05 o
  -5   3   5        0.20        0.00     11.51 o
  -4   3   5       65.83       63.14      9.60 o
  -3   3   5       85.40       80.48      8.62 o
  -2   3   5      233.60      233.44     13.20 o
  -1   3   5      407.02      410.93     16.30 o
   0   3   5      350.46      335.20      6.94 o
   1   3   5     4274.63     4123.45     33.42 o
   2   3   5      845.08      843.70      8.34 o
   3   3   5        0.66        2.67      4.94 o
   4   3   5     1745.27     1754.01     30.89 o
   5   3   5        4.81       14.93     20.54 o
   6   3   5        4.09        9.33     20.54 o
   7   3   5        0.02        0.00      5.27 o
   8   3   5       68.49       59.90     11.41 o
   9   3   5       43.45       37.49      9.56 o
  10   3   5       52.25       60.64     19.10 o
  11   3   5     1198.56     1303.08     28.20 o
  12   3   5      174.57      189.27     21.75 o
  13   3   5       52.23       58.74     19.67 o
  14   3   5        0.01        5.54     20.64 o
  15   3   5        0.00        0.00     41.07 o
 -12   4   5        2.30       18.66     28.01 o
 -11   4   5       58.88       39.20     31.73 o
 -10   4   5       26.04       22.40     28.01 o
  -9   4   5        3.96       17.49     16.92 o
  -8   4   5       36.22       62.67     16.15 o
  -7   4   5       80.52      103.55     15.68 o
  -6   4   5       61.29       68.48     14.13 o
  -5   4   5      382.23      398.88     14.13 o
  -4   4   5        3.44        2.64      9.83 o
  -3   4   5      228.15      251.30      8.79 o
  -2   4   5      903.58      887.80     24.30 o
  -1   4   5      207.80      173.66     16.81 o
   0   4   5      958.22      996.63     24.31 o
   1   4   5      984.20      909.69      8.71 o
   2   4   5       41.77       44.20      5.79 o
   3   4   5      130.35      146.49      5.48 o
   4   4   5       10.98       16.17      3.73 o
   5   4   5      532.42      519.34     22.41 o
   6   4   5      891.09      872.69     28.04 o
   7   4   5        1.85        0.00     14.79 o
   8   4   5      306.81      278.00     17.79 o
   9   4   5       78.62       53.83      7.64 o
  10   4   5      255.24      267.50     22.85 o
  11   4   5       39.90       40.71     19.68 o
  12   4   5      149.34      155.80     18.83 o
  13   4   5       13.88       23.54     21.04 o
  14   4   5        0.03        0.00     21.74 o
  15   4   5        0.64        0.00     23.45 o
 -11   5   5       13.06       18.66     29.87 o
 -10   5   5        0.01        3.73     26.13 o
  -9   5   5      173.18      168.02     33.61 o
  -8   5   5       36.80       32.98     15.19 o
  -7   5   5        9.07       10.77     15.83 o
  -6   5   5       89.32       73.28     14.13 o
  -5   5   5        1.71        8.68     13.18 o
  -4   5   5       89.70       96.02      7.95 o
  -3   5   5       74.70       81.53      7.09 o
  -2   5   5      578.91      605.26     26.15 o
  -1   5   5       53.60       48.54     22.40 o
   0   5   5      819.35      779.35     24.30 o
   1   5   5      364.98      357.76      9.48 o
   2   5   5      137.93      135.09      7.39 o
   3   5   5      303.64      306.07      7.86 o
   4   5   5      197.48      173.87      5.51 o
   5   5   5      769.89      716.68     15.89 o
   6   5   5      110.57      112.02     20.54 o
   7   5   5       19.73       12.69     16.46 o
   8   5   5        1.08        6.50     16.46 o
   9   5   5      193.97      208.60     19.10 o
  10   5   5       36.85       26.13     21.12 o
  11   5   5        2.90       11.15     21.00 o
  12   5   5       78.73       90.60     22.32 o
  13   5   5       68.67       75.30     23.32 o
  14   5   5       13.08       24.50     21.04 o
  15   5   5       12.78       13.67     21.98 o
 -11   6   5        4.39        9.33     33.60 o
 -10   6   5       15.87       22.40     31.73 o
  -9   6   5       15.89       26.13     28.01 o
  -8   6   5        1.28        1.86     26.13 o
  -7   6   5        4.91        8.76     15.83 o
  -6   6   5      201.07      185.93     17.52 o
  -5   6   5        8.89       11.60      9.20 o
  -4   6   5       46.01       44.34     11.51 o
  -3   6   5     1002.16     1013.14     36.50 o
  -2   6   5        0.01        0.62      4.67 o
  -1   6   5       89.71       90.01      5.60 o
   0   6   5      237.45      228.03      8.40 o
   1   6   5      106.57      100.82     20.54 o
   2   6   5     3451.64     3495.80     60.97 o
   3   6   5      129.85      115.87      7.52 o
   4   6   5     3664.61     3699.82     44.13 o
   5   6   5       31.63       25.78      5.28 o
   6   6   5        7.93        2.13      6.94 o
   7   6   5      222.77      209.93      8.61 o
   8   6   5       43.92       38.80     18.34 o
   9   6   5       27.71       25.27     17.01 o
  10   6   5       91.04       94.54     20.43 o
  11   6   5       31.24       44.80     22.32 o
  12   6   5        1.95        0.36     19.68 o
  13   6   5       63.11       55.16     21.75 o
  14   6   5       11.33        3.19     20.18 o
  15   6   5        0.06        2.11     24.67 o
 -10   7   5       12.63       24.27     31.73 o
  -9   7   5       13.79        5.60     29.87 o
  -8   7   5      142.68      119.48     29.87 o
  -7   7   5       34.08       18.66     26.13 o
  -6   7   5       60.45       71.25     15.68 o
  -5   7   5       92.57       82.35      9.49 o
  -4   7   5      122.70      123.41      6.73 o
  -3   7   5       47.96       47.79      8.62 o
  -2   7   5       68.67       65.56      7.02 o
  -1   7   5     2264.37     2324.24     15.23 o
   0   7   5      245.13      250.22     10.02 o
   1   7   5      114.11      115.75     22.40 o
   2   7   5      103.90      103.95     13.81 o
   3   7   5     3462.64     3542.13     26.84 o
   4   7   5      780.68      825.80     12.02 o
   5   7   5      148.38      157.58      7.52 o
   6   7   5      178.14      199.96      6.72 o
   7   7   5       56.93       52.55      8.83 o
   8   7   5       35.92       40.32      5.59 o
   9   7   5       10.53        4.56     17.49 o
  10   7   5       33.38       35.58     21.75 o
  11   7   5        0.14        6.57     21.75 o
  12   7   5        2.21       13.63     19.28 o
  13   7   5       16.01       18.23     22.32 o
  14   7   5        3.72        5.50     24.18 o
  15   7   5       43.60       45.98     23.07 o
 -10   8   5        0.54        7.47     33.60 o
  -9   8   5        0.00       13.07     29.87 o
  -8   8   5        7.15       13.07     28.01 o
  -7   8   5       57.75       57.87     28.01 o
  -6   8   5       10.64        3.73     24.27 o
  -5   8   5       17.60       20.85     15.19 o
  -4   8   5       35.74       35.45     10.48 o
  -3   8   5        6.34        6.96     10.48 o
  -2   8   5     2081.73     2327.61     29.00 o
  -1   8   5      313.61      330.92     12.14 o
   0   8   5      103.79      120.25     10.02 o
   1   8   5       19.12       22.40     22.40 o
   2   8   5        8.21        5.60     11.46 o
   3   8   5     3474.86     3496.65     35.10 o
   4   8   5     1561.53     1479.43     18.89 o
   5   8   5       76.12       62.59      8.68 o
   6   8   5      322.63      321.04     10.14 o
   7   8   5      138.17      136.76      7.38 o
   8   8   5        0.31        7.10     11.53 o
   9   8   5       13.57        9.09     12.01 o
  10   8   5        5.58        2.15     12.21 o
  11   8   5        1.95       13.55     20.18 o
  12   8   5        2.23       18.43     20.63 o
  13   8   5        0.02        3.24     19.67 o
  14   8   5       11.53       13.69     23.32 o
  15   8   5        9.72        0.00     21.75 o
  -9   9   5        0.58       18.66     28.01 o
  -8   9   5       48.77       29.87     28.01 o
  -7   9   5      335.03      311.81     35.47 o
  -6   9   5       29.93       52.27     33.60 o
  -5   9   5       20.86       14.93     33.60 o
  -4   9   5       87.99       89.61     33.60 o
  -3   9   5       65.43       78.39     12.09 o
  -2   9   5      380.26      397.24     13.36 o
  -1   9   5      284.71      306.24     16.29 o
   0   9   5      138.92      136.10     11.05 o
   1   9   5       66.07       62.34     15.20 o
   2   9   5      353.38      358.54     17.50 o
   3   9   5        1.79        3.73     14.34 o
   4   9   5        1.00        9.41     12.21 o
   5   9   5     1077.88     1066.50     21.46 o
   6   9   5      118.61       97.99      9.53 o
   7   9   5        0.16        2.58      8.46 o
   8   9   5       19.98       29.14      8.63 o
   9   9   5       12.72       19.71     13.15 o
  10   9   5      103.92       93.79     12.38 o
  11   9   5       52.24       53.97     21.75 o
  12   9   5        3.00       10.52     21.51 o
  13   9   5        7.02        0.23     21.00 o
  14   9   5        3.39       11.36     22.78 o
  -9  10   5        1.00        1.86     35.46 o
  -8  10   5        3.15       13.07     29.87 o
  -7  10   5        1.45        0.00     28.01 o
  -6  10   5       43.20       35.47     31.73 o
  -5  10   5        7.35       20.54     33.60 o
  -4  10   5       15.34        0.00     33.60 o
  -3  10   5       37.44       39.20     33.60 o
  -2  10   5        1.48        0.00     10.56 o
  -1  10   5       48.39       35.97     12.97 o
   0  10   5       32.68       30.24     14.64 o
   1  10   5       28.73       29.32     16.09 o
   2  10   5      131.12      109.62     16.56 o
   3  10   5       62.12       67.92     17.01 o
   4  10   5      197.05      178.34     18.48 o
   5  10   5        0.69        0.34     12.63 o
   6  10   5        4.93        2.61     12.88 o
   7  10   5        2.88        6.56     12.26 o
   8  10   5       17.13       12.99     14.84 o
   9  10   5        0.92        7.64     12.62 o
  10  10   5        0.00        0.00     18.83 o
  11  10   5        4.87        0.00     22.44 o
  12  10   5        2.07        0.00     20.18 o
  13  10   5        3.85        8.02     22.32 o
  14  10   5        4.72       22.46     20.18 o
  -8  11   5        0.06        0.00     35.46 o
  -7  11   5        1.20        0.00     35.46 o
  -6  11   5        2.31        0.00     35.46 o
  -5  11   5        1.00        0.00     33.60 o
  -4  11   5       24.00       35.47     29.87 o
  -3  11   5       10.28        9.33     26.13 o
  -2  11   5        3.25        3.73     28.01 o
  -1  11   5      128.83      142.57     13.65 o
   0  11   5      285.14      286.52     16.70 o
   1  11   5       19.76       23.20     16.32 o
   2  11   5        2.52        0.00     17.24 o
   3  11   5        4.57        2.15     16.92 o
   4  11   5       10.00       18.13     17.92 o
   5  11   5      328.57      331.96     21.75 o
   6  11   5      104.56       76.40     19.10 o
   7  11   5       73.82       57.33     20.18 o
   8  11   5      168.76      159.61     16.09 o
   9  11   5       21.29        1.86     28.01 o
  10  11   5       40.50       47.40     21.75 o
  11  11   5        2.60        2.80     22.44 o
  12  11   5        1.57        0.00     23.07 o
  13  11   5        0.43        0.00     22.84 o
  14  11   5        0.49        4.88     25.51 o
  -7  12   5       21.94       14.93     39.20 o
  -6  12   5       13.96       13.07     37.34 o
  -5  12   5       44.74       42.94     35.47 o
  -4  12   5        3.58        0.00     33.60 o
  -3  12   5        0.04        0.00     31.73 o
  -2  12   5       41.67       26.13     29.87 o
  -1  12   5       13.04       22.40     29.87 o
   0  12   5       16.06        5.60     13.36 o
   1  12   5        0.81        4.18     14.64 o
   2  12   5        5.18       11.55     16.92 o
   3  12   5       37.10       25.62     18.30 o
   4  12   5      151.89      167.18     20.63 o
   5  12   5       51.38       44.80     19.80 o
   6  12   5       54.90       66.79     20.43 o
   7  12   5        0.03        6.63     19.10 o
   8  12   5       41.32       54.46     19.10 o
   9  12   5        0.85        0.00     29.87 o
  10  12   5        4.37        0.00     33.60 o
  11  12   5        6.97       15.87     23.76 o
  12  12   5      123.05      108.84     26.40 o
  13  12   5        6.43       18.66     26.40 o
  -6  13   5        1.06        0.00     37.34 o
  -5  13   5       48.81       56.00     39.20 o
  -4  13   5        0.23       18.66     37.34 o
  -3  13   5       25.87       16.80     35.47 o
  -2  13   5        0.36        0.00     35.46 o
  -1  13   5       19.82        7.47     33.60 o
   0  13   5        0.10        0.00     28.01 o
   1  13   5        6.11       11.13     14.64 o
   2  13   5        6.53       14.00     16.32 o
   3  13   5        0.25        0.00     18.30 o
   4  13   5       96.04      109.85     18.83 o
   5  13   5       36.99       36.84     19.67 o
   6  13   5        0.87        2.24     19.67 o
   7  13   5      182.13      167.91     19.67 o
   8  13   5        4.30       18.66     19.80 o
   9  13   5        0.19        0.00     33.60 o
  10  13   5        0.04        1.86     28.01 o
  11  13   5       46.97       47.86     23.65 o
  12  13   5        8.47        2.83     24.40 o
  -4  14   5       14.68       28.01     41.07 o
  -3  14   5        0.56        0.00     41.07 o
  -2  14   5       51.86       39.20     39.20 o
  -1  14   5        1.68        0.00     33.60 o
   0  14   5        1.57        0.00     31.73 o
   1  14   5        0.00        0.00     37.34 o
   2  14   5        4.59        0.00     33.60 o
   3  14   5        3.84        0.00     18.63 o
   4  14   5       14.65        9.60     17.92 o
   5  14   5        1.90        5.83     20.63 o
   6  14   5       22.25       19.72     20.63 o
   7  14   5        0.33        0.00     21.12 o
   8  14   5        7.89        8.55     20.43 o
   9  14   5        7.93       13.07     31.73 o
  10  14   5        0.00        0.00     35.46 o
  11  14   5       16.05        9.33     31.73 o
  -3  15   5        7.46        5.60     41.07 o
  -2  15   5       36.84       44.80     35.47 o
  -1  15   5       56.10       72.80     35.47 o
   0  15   5       32.75       29.87     41.07 o
   1  15   5        2.79        0.00     31.73 o
   2  15   5       12.39        0.00     37.34 o
   3  15   5       18.96        7.47     29.87 o
   4  15   5        0.07        0.00     19.68 o
   5  15   5        0.33        4.22     19.68 o
   6  15   5        0.07        0.00     21.00 o
   7  15   5        0.80        5.90     20.43 o
   8  15   5       37.20       13.07     33.60 o
   9  15   5        3.95        0.00     28.01 o
  10  15   5        5.82        5.60     28.01 o
  -1  16   5        8.52        0.00     42.93 o
   0  16   5       36.47       41.07     35.47 o
   1  16   5        3.32        5.60     39.20 o
   2  16   5        2.58       16.80     39.20 o
   3  16   5        4.98       20.54     31.73 o
   4  16   5        2.36        0.00     31.73 o
   5  16   5        1.69        0.56     19.28 o
   6  16   5        0.59        5.77     21.75 o
   7  16   5        0.01        0.00     23.65 o
   8  16   5        0.51        7.47     33.60 o
   9  16   5        1.70        0.00     29.87 o
   3  17   5        0.02       13.07     37.34 o
   4  17   5       22.83       13.07     37.34 o
   5  17   5        1.26       20.54     39.20 o
  -6 -11   6        2.34       31.73     46.67 o
  -5 -11   6       36.41        0.00     46.67 o
  -4 -11   6       67.03       78.40     39.20 o
  -3 -11   6        6.27        0.00     48.53 o
  -2 -11   6       16.24       48.53     44.80 o
  -1 -11   6       80.97       87.74     41.07 o
   0 -11   6       15.38       14.93     44.80 o
   1 -11   6        0.08        7.47     48.53 o
   2 -11   6       11.71       33.60     37.34 o
   3 -11   6        1.19       22.40     44.80 o
  -7 -10   6        0.04       20.54     41.07 o
  -6 -10   6        4.35       13.07     44.80 o
  -5 -10   6        0.05        1.86     39.20 o
  -4 -10   6       50.51       18.66     42.94 o
  -3 -10   6      196.36      173.63     41.08 o
  -2 -10   6      118.06      119.48     44.80 o
  -1 -10   6      254.53      302.46     42.94 o
   0 -10   6        0.07       11.20     39.20 o
   1 -10   6        2.70       14.93     44.80 o
   2 -10   6       84.41       87.74     44.80 o
   3 -10   6        0.46       24.27     35.46 o
   4 -10   6       22.63        1.86     35.47 o
   5 -10   6        1.89        0.00     42.93 o
  -9  -9   6        1.28        5.60     44.80 o
  -8  -9   6        0.00        7.47     39.20 o
  -7  -9   6        7.80       26.13     44.80 o
  -6  -9   6        8.50       31.73     42.93 o
  -5  -9   6        5.65        0.00     42.93 o
  -4  -9   6        0.38        0.00     41.07 o
  -3  -9   6       95.80      121.34     37.34 o
  -2  -9   6      691.79      694.75     44.82 o
  -1  -9   6        4.48        7.47     42.93 o
   0  -9   6        9.43       26.13     35.46 o
   1  -9   6       20.15        0.00     42.93 o
   2  -9   6       20.18       54.14     44.80 o
   3  -9   6       96.91       59.74     42.94 o
   4  -9   6       69.71       44.80     39.20 o
   5  -9   6       30.77       35.65     26.01 o
   6  -9   6        0.02        0.00     33.60 o
   7  -9   6        2.63        0.00     39.20 o
 -10  -8   6        1.86        3.73     37.34 o
  -9  -8   6        0.18        0.00     35.46 o
  -8  -8   6        1.80        0.00     39.20 o
  -7  -8   6      115.32      166.15     37.34 o
  -6  -8   6       60.20       56.00     35.47 o
  -5  -8   6        1.85        0.00     39.20 o
  -4  -8   6       54.69       91.47     35.47 o
  -3  -8   6       16.45       18.66     35.46 o
  -2  -8   6      922.10      960.13     48.56 o
  -1  -8   6      264.53      308.07     44.81 o
   0  -8   6       21.75       26.13     41.07 o
   1  -8   6       10.66        0.00     42.93 o
   2  -8   6       31.48       26.13     41.07 o
   3  -8   6       35.76       18.66     33.60 o
   4  -8   6       14.29       20.54     41.07 o
   5  -8   6       13.74        7.47     31.73 o
   6  -8   6        4.56        0.00     35.46 o
   7  -8   6        2.42       21.49     24.40 o
   8  -8   6        0.43        0.00     26.00 o
 -10  -7   6        2.00       22.40     37.34 o
  -9  -7   6        5.62        0.00     35.46 o
  -8  -7   6       19.56        3.73     39.20 o
  -7  -7   6       38.30       31.73     33.60 o
  -6  -7   6        1.41        0.00     33.60 o
  -5  -7   6        5.45       22.40     41.07 o
  -4  -7   6        0.14       13.07     39.20 o
  -3  -7   6      344.97      365.98     44.81 o
  -2  -7   6       26.26       35.47     33.60 o
  -1  -7   6      809.33      848.03     48.56 o
   0  -7   6       63.86       59.74     37.34 o
   1  -7   6      197.18      224.04     39.21 o
   2  -7   6        2.57        0.00     39.20 o
   3  -7   6       27.00       33.60     39.20 o
   4  -7   6        9.07       16.80     37.34 o
   5  -7   6      652.35      560.27     39.22 o
   6  -7   6        0.00        6.07     25.11 o
   7  -7   6        0.14        0.00     23.65 o
   8  -7   6        8.30        5.69     28.94 o
   9  -7   6        0.10        0.00     24.16 o
 -11  -6   6        6.11       14.93     37.34 o
 -10  -6   6       41.23       56.00     37.34 o
  -9  -6   6        0.92        0.00     31.73 o
  -8  -6   6        2.82        0.00     37.34 o
  -7  -6   6       21.92       28.01     31.73 o
  -6  -6   6      134.07      104.54     29.87 o
  -5  -6   6       34.72       33.60     37.34 o
  -4  -6   6        0.19       14.93     39.20 o
  -3  -6   6      239.66      216.58     44.80 o
  -2  -6   6       56.57       63.47     41.07 o
  -1  -6   6       93.41       84.01     42.94 o
   0  -6   6       48.21       76.54     35.47 o
   1  -6   6      248.68      302.47     42.94 o
   2  -6   6        6.45       22.40     41.07 o
   3  -6   6        8.21        1.86     39.20 o
   4  -6   6      366.49      309.99     25.21 o
   5  -6   6       10.52        0.00     25.51 o
   6  -6   6      519.69      492.38     26.99 o
   7  -6   6       31.95       35.94     22.84 o
   8  -6   6       13.34       17.07     22.40 o
   9  -6   6        2.36        7.86     24.16 o
  10  -6   6        7.35        0.00     24.85 o
 -11  -5   6       33.51       33.60     35.47 o
 -10  -5   6        4.52        5.60     33.60 o
  -9  -5   6       71.40       95.20     31.73 o
  -8  -5   6       96.00      104.54     31.73 o
  -7  -5   6        1.84       13.07     35.46 o
  -6  -5   6       66.89       70.94     37.34 o
  -5  -5   6       94.51       70.94     29.87 o
  -4  -5   6        4.55        3.73     31.73 o
  -3  -5   6        1.93       16.80     35.46 o
  -2  -5   6       18.18        3.73     35.46 o
  -1  -5   6      527.32      556.54     42.95 o
   0  -5   6       72.42       84.01     39.20 o
   1  -5   6       10.51        7.47     37.34 o
   2  -5   6       60.93       65.34     31.73 o
   3  -5   6       19.00       14.93     35.47 o
   4  -5   6       13.27       21.25     25.51 o
   5  -5   6        7.90        6.39     26.30 o
   6  -5   6       11.23        0.00     24.67 o
   7  -5   6       18.46       35.36     22.32 o
   8  -5   6      155.81      174.04     22.84 o
   9  -5   6        5.74       11.82     22.05 o
  10  -5   6        8.81        8.21     21.74 o
  11  -5   6       15.88       20.54     44.80 o
 -12  -4   6       14.66       25.78     21.00 o
 -11  -4   6        0.00       11.20     33.60 o
 -10  -4   6        2.09        0.00     29.87 o
  -9  -4   6       31.59       44.80     35.47 o
  -8  -4   6      163.80      182.96     35.47 o
  -7  -4   6      293.26      319.28     33.61 o
  -6  -4   6       30.86       28.01     35.47 o
  -5  -4   6       25.60       24.73      6.54 o
  -4  -4   6        5.23        2.80      9.33 o
  -3  -4   6        6.71        0.00     35.46 o
  -2  -4   6      282.19      313.69     37.35 o
  -1  -4   6       46.59       44.80     33.60 o
   0  -4   6      458.28      455.69     37.35 o
   1  -4   6      297.39      296.90     33.61 o
   2  -4   6      386.65      369.75     35.48 o
   3  -4   6        0.07       14.93     23.76 o
   4  -4   6       49.68       41.02     21.75 o
   5  -4   6        6.42       28.89     24.98 o
   6  -4   6      101.91       89.64     21.00 o
   7  -4   6       77.30       63.85     21.75 o
   8  -4   6       64.37       29.98     20.64 o
   9  -4   6       69.32      100.51     21.04 o
  10  -4   6       16.49       19.99     20.64 o
  11  -4   6        7.95       20.54     35.46 o
  12  -4   6      117.07      130.68     44.80 o
 -12  -3   6       13.40       21.20     20.18 o
 -11  -3   6       16.04       11.20     20.63 o
 -10  -3   6        5.60       31.73     33.60 o
  -9  -3   6      168.86      175.49     29.87 o
  -8  -3   6      195.01      197.90     33.61 o
  -7  -3   6       49.30       41.07     29.87 o
  -6  -3   6        7.09       33.60     35.46 o
  -5  -3   6       72.70       55.86     19.61 o
  -4  -3   6       17.87       27.66      8.95 o
  -3  -3   6        8.07        7.47     26.13 o
  -2  -3   6       15.81       18.66     29.87 o
  -1  -3   6       27.83       33.60     28.01 o
   0  -3   6       13.87       18.66     26.13 o
   1  -3   6        9.86        9.33     26.13 o
   2  -3   6      130.69      158.16     20.18 o
   3  -3   6       34.46       31.11     19.67 o
   4  -3   6        0.04        6.39     21.75 o
   5  -3   6        1.79        0.00     22.84 o
   6  -3   6      120.79       97.81     22.40 o
   7  -3   6      242.73      281.26     23.14 o
   8  -3   6        7.03       16.07     20.35 o
   9  -3   6        9.44        0.00     18.94 o
  10  -3   6        1.13        1.40     19.20 o
  11  -3   6      112.10      110.15     42.94 o
  12  -3   6        9.64       29.87     41.07 o
 -12  -2   6        0.04        0.00     20.63 o
 -11  -2   6       12.84       11.79     20.63 o
 -10  -2   6        3.46        0.00     19.68 o
  -9  -2   6      126.49      128.81     33.61 o
  -8  -2   6      258.58      309.94     33.61 o
  -7  -2   6       88.46      106.41     33.60 o
  -6  -2   6       55.78       72.80     28.01 o
  -5  -2   6       47.01       35.47     26.13 o
  -4  -2   6       16.24       21.72     10.48 o
  -3  -2   6     1818.47     1999.43     30.86 o
  -2  -2   6      337.72      362.28     29.88 o
  -1  -2   6       70.34       80.28     28.01 o
   0  -2   6       86.12       82.14     28.01 o
   1  -2   6      898.90      848.40     31.76 o
   2  -2   6       66.44       70.00     17.16 o
   3  -2   6        0.29        0.00     17.92 o
   4  -2   6       80.85       78.60     18.48 o
   5  -2   6        9.89       15.30     20.18 o
   6  -2   6     1025.70      983.23     61.66 o
   7  -2   6        6.45        6.54     19.20 o
   8  -2   6        7.59        5.54     17.99 o
   9  -2   6      388.24      408.29     13.92 o
  10  -2   6       22.34       29.45     16.85 o
  11  -2   6       44.90       41.07     33.60 o
  12  -2   6        0.57        0.00     33.60 o
  13  -2   6       38.08       67.21     37.34 o
 -12  -1   6        4.91        0.79     21.04 o
 -11  -1   6       60.89       47.37     20.63 o
 -10  -1   6        0.02       21.16     19.67 o
  -9  -1   6      120.07      106.20     19.67 o
  -8  -1   6      557.76      577.06     33.62 o
  -7  -1   6      239.90      240.85     35.47 o
  -6  -1   6       51.96       56.00     31.73 o
  -5  -1   6      428.85      420.18     29.88 o
  -4  -1   6      812.72      834.09     15.04 o
  -3  -1   6        8.06        7.66     10.29 o
  -2  -1   6      272.19      229.68     28.01 o
  -1  -1   6      801.29      902.54     31.76 o
   0  -1   6     1246.39     1306.99     29.92 o
   1  -1   6        6.05        5.60     17.16 o
   2  -1   6        8.72        7.47     16.46 o
   3  -1   6      181.14      221.34     28.01 o
   4  -1   6      131.01      127.21     17.49 o
   5  -1   6       32.78       60.00     17.92 o
   6  -1   6      109.54      138.83     17.92 o
   7  -1   6      146.15      137.63     17.99 o
   8  -1   6      124.43      125.90     18.19 o
   9  -1   6      189.54      179.80     13.03 o
  10  -1   6      308.43      311.19     13.62 o
  11  -1   6       25.15       39.20     39.20 o
  12  -1   6        9.98       33.60     41.07 o
  13  -1   6        1.21        0.00     41.07 o
 -12   0   6        6.29       28.01     29.87 o
 -11   0   6        3.08        0.00     19.67 o
 -10   0   6       33.60       22.20     18.34 o
  -9   0   6       74.06       68.48     18.30 o
  -8   0   6      818.93      805.41     23.33 o
  -7   0   6      250.03      255.79     33.61 o
  -6   0   6       20.85       11.20     26.13 o
  -5   0   6      208.57      210.98     24.28 o
  -4   0   6       64.92       75.11     11.51 o
  -3   0   6      207.47      187.05     11.85 o
  -2   0   6      744.65      853.46     16.16 o
  -1   0   6       77.95       68.65     13.44 o
   0   0   6     1335.89     1381.77     66.40 o
   1   0   6       19.43       23.33     13.20 o
   2   0   6     1411.93     1421.65     19.84 o
   3   0   6     1332.83     1328.53     31.79 o
   4   0   6     3327.01     3634.01     21.68 o
   5   0   6     4018.13     4153.37     45.95 o
   6   0   6       25.26       13.74     13.81 o
   7   0   6       73.16       79.81     14.84 o
   8   0   6        2.20        0.00     13.51 o
   9   0   6       83.20       57.93     11.44 o
  10   0   6        0.00        5.70     11.44 o
  11   0   6        4.27       11.38     16.85 o
  12   0   6      185.80      168.02     37.34 o
  13   0   6       12.00       29.87     41.07 o
  14   0   6        0.91        0.00     37.34 o
 -12   1   6        0.76        0.00     33.60 o
 -11   1   6        0.45       18.66     28.01 o
 -10   1   6       68.41       79.40     17.78 o
  -9   1   6        9.36       30.90     17.49 o
  -8   1   6      176.90      202.93     17.49 o
  -7   1   6      666.39      661.85     21.05 o
  -6   1   6      252.22      222.19     24.28 o
  -5   1   6      271.68      276.35     28.01 o
  -4   1   6       21.11       21.95      9.71 o
  -3   1   6      689.00      683.68     13.09 o
  -2   1   6      153.84      142.03     13.01 o
  -1   1   6    16711.85    18652.08     90.76 o
   0   1   6      256.24      259.57     13.01 o
   1   1   6      193.51      179.10      7.89 o
   2   1   6     3245.12     3256.78     53.35 o
   3   1   6      312.16      323.11     17.60 o
   4   1   6     1109.37     1177.62     13.68 o
   5   1   6       21.87       20.22      9.00 o
   6   1   6      364.91      381.86     11.05 o
   7   1   6        5.50       12.36      9.34 o
   8   1   6      210.79      190.13     12.40 o
   9   1   6      497.84      507.57     17.51 o
  10   1   6        0.18        0.00      9.51 o
  11   1   6      347.14      377.55     20.35 o
  12   1   6        0.98        0.00     17.99 o
  13   1   6        3.30        0.00     31.73 o
  14   1   6        9.50       18.66     35.46 o
 -12   2   6        4.11       22.40     31.73 o
 -11   2   6        0.74        0.00     28.01 o
 -10   2   6        2.83        0.00     17.49 o
  -9   2   6       49.27       54.21     16.92 o
  -8   2   6      142.88      120.63     17.92 o
  -7   2   6      206.44      183.75     17.24 o
  -6   2   6     3208.38     3157.96     41.19 o
  -5   2   6        9.02        5.60     22.40 o
  -4   2   6       78.60       74.67     24.27 o
  -3   2   6      674.44      670.01     19.62 o
  -2   2   6     5316.61     5652.95     32.39 o
  -1   2   6     1869.51     1956.77     14.83 o
   0   2   6       68.99       72.98      7.73 o
   1   2   6     5146.27     5082.06     55.14 o
   2   2   6       48.81       42.98      6.99 o
   3   2   6      284.91      267.97      6.76 o
   4   2   6      416.69      417.85      7.48 o
   5   2   6     1380.00     1406.26     13.67 o
   6   2   6      136.45      135.88      5.83 o
   7   2   6       28.19       31.80      6.08 o
   8   2   6      280.03      270.76     16.71 o
   9   2   6       22.58       19.15      6.95 o
  10   2   6      866.72      869.87     24.87 o
  11   2   6      635.58      607.68     21.99 o
  12   2   6      148.73      164.89     20.64 o
  13   2   6       48.04       59.13     20.64 o
  14   2   6        0.23        0.00     37.34 o
 -12   3   6        1.12        0.00     31.73 o
 -11   3   6        1.66        0.00     31.73 o
 -10   3   6        0.01       11.20     29.87 o
  -9   3   6       49.46       37.55     16.56 o
  -8   3   6        0.39        1.05     14.79 o
  -7   3   6      369.06      338.84     17.53 o
  -6   3   6       19.51       25.39     14.64 o
  -5   3   6        2.66        0.00     11.84 o
  -4   3   6      548.79      521.54     13.18 o
  -3   3   6       25.97       22.48     13.81 o
  -2   3   6     1262.40     1338.63     21.50 o
  -1   3   6       23.11       12.14      7.62 o
   0   3   6     4925.42     5051.05     30.09 o
   1   3   6      513.74      547.26     12.14 o
   2   3   6      244.37      253.30      6.30 o
   3   3   6      841.67      847.21      8.40 o
   4   3   6       87.37       77.05      5.89 o
   5   3   6      507.03      504.38      9.23 o
   6   3   6      128.18      123.91      5.40 o
   7   3   6      262.19      221.57     15.87 o
   8   3   6       43.28       40.88      6.95 o
   9   3   6        0.99        0.00     18.34 o
  10   3   6        0.62        0.00     20.03 o
  11   3   6      157.58      175.58     19.68 o
  12   3   6        5.79       16.06     18.63 o
  13   3   6       25.13       41.41     20.35 o
  14   3   6        5.05        1.49     21.74 o
 -11   4   6        1.16        0.00     31.73 o
 -10   4   6       12.88        7.47     31.73 o
  -9   4   6        2.15       11.20     29.87 o
  -8   4   6       28.23       14.07     15.83 o
  -7   4   6      198.77      179.10     17.52 o
  -6   4   6       25.94       21.38     12.97 o
  -5   4   6        0.66        0.00     11.84 o
  -4   4   6       19.97       24.27     10.01 o
  -3   4   6        5.95        6.54      7.09 o
  -2   4   6      168.75      162.50      4.31 o
  -1   4   6       10.26       20.54     20.54 o
   0   4   6      109.77       96.94      5.36 o
   1   4   6      367.89      371.38      6.11 o
   2   4   6     1270.02     1295.87     11.54 o
   3   4   6      154.49      158.52      6.17 o
   4   4   6     1271.56     1253.51     29.84 o
   5   4   6      340.02      360.42     22.41 o
   6   4   6      902.65      852.14     28.04 o
   7   4   6        7.50        7.47     26.13 o
   8   4   6       65.56       73.85     19.10 o
   9   4   6      143.77      145.67     21.51 o
  10   4   6      233.69      236.76     22.40 o
  11   4   6       61.60       64.83     21.04 o
  12   4   6      259.31      293.29     23.32 o
  13   4   6      176.75      170.65     22.85 o
  14   4   6       16.22       17.24     21.41 o
  15   4   6        1.46        2.75     23.45 o
 -11   5   6       83.37       85.87     29.87 o
 -10   5   6       32.53       39.20     31.73 o
  -9   5   6       12.46       31.73     31.73 o
  -8   5   6        0.58       11.20     26.13 o
  -7   5   6        6.39        8.52     14.79 o
  -6   5   6        5.09        9.01     14.13 o
  -5   5   6      786.97      776.06     15.84 o
  -4   5   6      154.21      146.92     10.29 o
  -3   5   6       71.94       61.35     13.07 o
  -2   5   6       53.19       33.60     22.40 o
  -1   5   6       10.71        0.00     18.66 o
   0   5   6        8.93       14.93     20.54 o
   1   5   6        4.01        0.59      6.20 o
   2   5   6      408.79      438.72      8.79 o
   3   5   6        1.17        3.15      7.13 o
   4   5   6     1589.11     1511.44     14.52 o
   5   5   6       65.08       55.58      5.40 o
   6   5   6       10.34       11.20     22.40 o
   7   5   6       61.55       54.56     17.49 o
   8   5   6      113.84      134.85     18.34 o
   9   5   6       20.45       34.56     20.43 o
  10   5   6       50.33       46.37     19.68 o
  11   5   6       35.52       36.41     19.80 o
  12   5   6       40.51       56.00     23.32 o
  13   5   6      411.11      411.60     24.67 o
  14   5   6       25.87       24.63     20.18 o
  15   5   6        4.61       12.29     22.78 o
 -11   6   6        4.13        1.86     29.87 o
 -10   6   6        0.09       11.20     31.73 o
  -9   6   6        5.42        1.86     29.87 o
  -8   6   6        8.02        0.00     29.87 o
  -7   6   6       21.71       35.47     26.13 o
  -6   6   6        8.40        7.02     13.51 o
  -5   6   6       13.70       10.14     14.00 o
  -4   6   6     2540.12     2534.27     50.52 o
  -3   6   6      176.75      146.48     18.67 o
  -2   6   6        6.53        9.33     18.66 o
  -1   6   6        4.64       11.20     20.54 o
   0   6   6      494.92      463.22     24.29 o
   1   6   6      204.69      217.71      6.94 o
   2   6   6      127.15      126.87      8.15 o
   3   6   6      369.02      374.90      9.70 o
   4   6   6      228.39      227.43      9.37 o
   5   6   6      259.00      260.18      5.61 o
   6   6   6      196.62      165.26      7.47 o
   7   6   6      378.58      356.68     24.28 o
   8   6   6        8.85        0.00     18.34 o
   9   6   6       88.31       88.78     20.18 o
  10   6   6        0.72        0.00     21.12 o
  11   6   6        9.82        0.00     22.32 o
  12   6   6      264.80      265.66     24.98 o
  13   6   6      182.62      182.31     24.67 o
  14   6   6        0.05        0.00     21.04 o
  15   6   6        1.18       15.48     24.67 o
 -10   7   6        0.80        0.00     33.60 o
  -9   7   6       51.52       57.87     33.60 o
  -8   7   6       48.26       59.74     26.13 o
  -7   7   6      722.05      668.63     39.22 o
  -6   7   6       53.77       46.67     29.87 o
  -5   7   6       28.43       34.22     13.36 o
  -4   7   6      275.39      273.40     11.21 o
  -3   7   6      335.13      351.05     31.74 o
  -2   7   6      328.39      337.99     24.28 o
  -1   7   6       42.59       46.67     26.13 o
   0   7   6      135.41      131.71      3.91 o
   1   7   6        1.71        4.73      7.02 o
   2   7   6      557.06      546.47     11.30 o
   3   7   6       81.31      106.06      7.95 o
   4   7   6     1500.29     1517.53     12.02 o
   5   7   6      894.45      907.06     15.92 o
   6   7   6      147.68      139.76      5.66 o
   7   7   6      113.19      125.08      7.14 o
   8   7   6       24.60       38.27     19.80 o
   9   7   6        1.08        0.00     21.75 o
  10   7   6        1.26        1.75     21.75 o
  11   7   6      109.95      137.25     20.63 o
  12   7   6       71.27       89.44     23.66 o
  13   7   6       11.29        0.00     20.03 o
  14   7   6       21.20       13.92     23.07 o
  15   7   6       11.85       20.87     21.51 o
 -10   8   6        0.00        0.00     33.60 o
  -9   8   6        4.43        0.00     28.01 o
  -8   8   6      474.73      394.00     33.61 o
  -7   8   6       35.12       20.54     33.60 o
  -6   8   6      134.93      123.22     31.73 o
  -5   8   6      101.67       98.94     26.13 o
  -4   8   6        0.03        5.60     31.73 o
  -3   8   6      274.11      289.87     25.21 o
  -2   8   6       43.03       45.70      5.60 o
  -1   8   6      124.31      106.94      7.22 o
   0   8   6        0.47        4.72      7.14 o
   1   8   6        7.56       14.93     22.40 o
   2   8   6       66.62       49.48     14.52 o
   3   8   6       22.34       12.27     13.81 o
   4   8   6     1904.29     1906.01     16.64 o
   5   8   6      133.62      140.15      8.11 o
   6   8   6      186.53      191.57      7.78 o
   7   8   6        1.60        5.60      4.61 o
   8   8   6      124.56      123.54      7.85 o
   9   8   6       83.35       72.26     13.99 o
  10   8   6        3.14        6.69     20.18 o
  11   8   6        0.04        0.00     21.75 o
  12   8   6        0.11        2.10     20.18 o
  13   8   6       47.58       62.63     21.51 o
  14   8   6        0.81        4.94     23.76 o
  15   8   6        0.02        5.90     24.40 o
  -9   9   6        0.40       16.80     37.34 o
  -8   9   6       17.40        0.00     33.60 o
  -7   9   6       79.34       63.47     29.87 o
  -6   9   6        6.47       11.20     26.13 o
  -5   9   6       14.17       13.07     29.87 o
  -4   9   6       81.03       65.34     33.60 o
  -3   9   6      111.89      138.15     33.61 o
  -2   9   6       12.85       15.40      8.85 o
  -1   9   6     1159.89     1220.43     37.38 o
   0   9   6      282.68      258.06     13.07 o
   1   9   6       37.29       41.07     26.13 o
   2   9   6        1.84        9.90     15.14 o
   3   9   6      362.24      353.69     14.01 o
   4   9   6      193.85      176.94     12.54 o
   5   9   6       52.96       52.48      9.95 o
   6   9   6        0.19        0.00      8.15 o
   7   9   6       16.86       17.98      7.76 o
   8   9   6      373.56      383.57     11.54 o
   9   9   6       35.33       35.91     13.68 o
  10   9   6        0.43        0.00     13.54 o
  11   9   6        6.00        9.70     19.67 o
  12   9   6        1.31        0.00     20.63 o
  13   9   6        0.69       11.14     20.43 o
  14   9   6        0.37        6.40     22.40 o
  -8  10   6        2.70       35.46     33.60 o
  -7  10   6        7.26        0.00     29.87 o
  -6  10   6       12.38       26.13     28.01 o
  -5  10   6       18.07       20.54     28.01 o
  -4  10   6       13.15       11.20     29.87 o
  -3  10   6       63.43       72.80     33.60 o
  -2  10   6      199.49      248.31     35.47 o
  -1  10   6        4.38        6.14     12.08 o
   0  10   6       82.39       86.13     10.65 o
   1  10   6       54.25       62.66     10.97 o
   2  10   6       10.78        8.92     17.49 o
   3  10   6      215.08      230.69     18.34 o
   4  10   6      123.77      109.26     13.17 o
   5  10   6      289.15      257.69     14.61 o
   6  10   6       22.25       11.31     12.19 o
   7  10   6       11.46        7.54      9.89 o
   8  10   6        0.77        6.36     10.86 o
   9  10   6        4.92       15.66     13.98 o
  10  10   6        1.99        9.44     13.98 o
  11  10   6        3.14        0.00     17.78 o
  12  10   6       33.16       33.50     23.07 o
  13  10   6        1.27       16.80     25.08 o
  14  10   6        1.77        0.00     23.07 o
  -8  11   6        0.72        0.00     33.60 o
  -7  11   6        0.16        5.60     31.73 o
  -6  11   6       66.90       50.41     35.47 o
  -5  11   6       31.62       14.93     35.47 o
  -4  11   6       52.64       14.93     35.47 o
  -3  11   6        1.03       35.46     33.60 o
  -2  11   6        0.19        3.73     29.87 o
  -1  11   6        2.12        0.00     12.97 o
   0  11   6      385.88      369.70     20.54 o
   1  11   6       47.94       48.98     17.52 o
   2  11   6       41.46       32.54     17.92 o
   3  11   6       87.89       79.31     19.10 o
   4  11   6      243.86      201.00     20.54 o
   5  11   6        0.04        0.00     17.16 o
   6  11   6        2.01       10.08     13.93 o
   7  11   6      455.95      446.96     22.16 o
   8  11   6       90.42       82.88     12.21 o
   9  11   6        7.48        9.81     13.78 o
  10  11   6        4.63        7.47     22.44 o
  11  11   6      110.74       96.36     20.63 o
  12  11   6        3.29        5.02     20.63 o
  13  11   6        0.14       10.71     21.98 o
  14  11   6       15.50       16.76     27.03 o
  -7  12   6        1.96        5.60     29.87 o
  -6  12   6        9.71        0.00     28.01 o
  -5  12   6        0.14        7.47     31.73 o
  -4  12   6        0.71        5.60     33.60 o
  -3  12   6       20.57        7.47     35.47 o
  -2  12   6        2.37        0.00     33.60 o
  -1  12   6       32.07       20.54     28.01 o
   0  12   6        5.45        0.00     14.40 o
   1  12   6       32.61       35.47     16.32 o
   2  12   6       35.36       22.33     16.92 o
   3  12   6       12.02       16.80     17.92 o
   4  12   6       82.71       79.23     18.83 o
   5  12   6       31.16       26.13     19.80 o
   6  12   6     3250.66     3216.19     34.90 o
   7  12   6      218.31      208.85     19.28 o
   8  12   6       13.58       12.32     12.57 o
   9  12   6        0.04        0.00     16.46 o
  10  12   6        0.05        0.00     17.78 o
  11  12   6       58.08       50.29     20.43 o
  12  12   6        4.75        5.49     23.07 o
  13  12   6        4.48        8.40     26.40 o
  -6  13   6        0.03        0.00     33.60 o
  -5  13   6        5.99        0.00     35.46 o
  -4  13   6       12.26        3.73     37.34 o
  -3  13   6        1.20        0.00     35.46 o
  -2  13   6       26.89        1.86     31.73 o
  -1  13   6       14.85       29.87     31.73 o
   0  13   6       16.63       37.34     35.46 o
   1  13   6      131.54      145.77     16.09 o
   2  13   6       22.49       38.49     17.52 o
   3  13   6        0.00        0.00     17.01 o
   4  13   6        5.00        0.00     17.92 o
   5  13   6       72.85       61.90     20.43 o
   6  13   6      263.44      240.12     21.75 o
   7  13   6       36.93       40.82     19.10 o
   8  13   6        5.61        2.45     18.83 o
   9  13   6        9.91       22.40     29.87 o
  10  13   6        9.19        1.16     20.63 o
  11  13   6       17.09       14.27     22.32 o
  12  13   6        0.14        0.00     23.76 o
  13  13   6        7.94       20.54     26.40 o
  -4  14   6        0.80        0.00     33.60 o
  -3  14   6       13.24       28.01     33.60 o
  -2  14   6       18.07       18.66     39.20 o
  -1  14   6        8.17       20.54     33.60 o
   0  14   6        4.22       11.20     33.60 o
   1  14   6        3.74        3.73     33.60 o
   2  14   6        0.15        0.96     17.52 o
   3  14   6        0.91        0.00     17.49 o
   4  14   6        3.47        0.00     19.28 o
   5  14   6       86.13       84.01     19.28 o
   6  14   6       16.58       25.20     21.12 o
   7  14   6       11.93       20.60     20.43 o
   8  14   6       41.23       57.87     33.60 o
   9  14   6        4.23       16.80     31.73 o
  10  14   6        2.88        0.00     29.87 o
  11  14   6        7.28        8.43     22.84 o
  12  14   6        6.48        0.00     23.32 o
  -3  15   6       11.95       11.20     31.73 o
  -2  15   6        0.02        0.00     39.20 o
  -1  15   6        2.34        9.33     35.46 o
   0  15   6       10.45       14.93     35.46 o
   1  15   6        2.02        0.00     31.73 o
   2  15   6        0.46        9.33     37.34 o
   3  15   6        0.97        1.86     33.60 o
   4  15   6        1.46        0.00     19.28 o
   5  15   6        0.55        5.85     19.67 o
   6  15   6        6.08       11.82     21.75 o
   7  15   6        3.74        0.00     19.67 o
   8  15   6       63.93       63.47     33.60 o
   9  15   6       47.45       84.01     35.47 o
  10  15   6        2.58        0.00     31.73 o
  11  15   6        2.10        4.64     23.07 o
  -1  16   6       17.94       13.07     31.73 o
   0  16   6        1.04        0.00     41.07 o
   1  16   6        0.08       16.80     37.34 o
   2  16   6        0.50        0.00     31.73 o
   3  16   6        3.03        0.00     31.73 o
   4  16   6        0.61        3.73     29.87 o
   5  16   6        2.81       10.20     21.00 o
   6  16   6        2.83        0.00     22.32 o
   7  16   6       19.30        6.54     22.44 o
   8  16   6       47.95       33.60     28.01 o
   9  16   6        7.52        7.47     33.60 o
   2  17   6        2.78        0.00     39.20 o
   3  17   6        1.20        0.00     39.20 o
   4  17   6        1.70       24.27     35.46 o
   5  17   6        2.52        0.00     33.60 o
   6  17   6        2.09        0.00     37.34 o
  -3 -11   7        9.00       20.54     39.20 o
  -2 -11   7        0.00        9.33     50.40 o
  -1 -11   7       17.04       26.13     50.40 o
   0 -11   7        4.20        5.60     48.53 o
  -6 -10   7        2.70        0.00     48.53 o
  -5 -10   7        6.72        0.00     46.67 o
  -4 -10   7       12.81       31.73     41.07 o
  -3 -10   7       17.37       37.34     46.67 o
  -2 -10   7        1.79        0.00     39.20 o
  -1 -10   7       34.47       16.80     37.34 o
   0 -10   7       49.75       46.67     42.94 o
   1 -10   7        3.56        9.33     46.67 o
   2 -10   7        0.02       35.46     35.46 o
   3 -10   7       18.54       14.93     44.80 o
   4 -10   7        3.88       16.80     46.67 o
  -7  -9   7        5.66        0.00     46.67 o
  -6  -9   7        0.09        0.00     46.67 o
  -5  -9   7        6.40       26.13     44.80 o
  -4  -9   7       13.04        7.47     37.34 o
  -3  -9   7      211.16      214.70     48.54 o
  -2  -9   7      441.66      450.00     50.42 o
  -1  -9   7        1.44        3.73     46.67 o
   0  -9   7        7.61        0.00     37.34 o
   1  -9   7        0.74        1.86     44.80 o
   2  -9   7        9.11        0.00     39.20 o
   3  -9   7       21.67       44.80     37.34 o
   4  -9   7       10.16        0.00     35.46 o
   5  -9   7        0.00       39.20     41.07 o
   6  -9   7        5.53        0.00     35.46 o
  -8  -8   7       61.51       29.87     42.94 o
  -7  -8   7       28.11       28.01     42.93 o
  -6  -8   7        4.20       20.54     37.34 o
  -5  -8   7        6.99        0.00     42.93 o
  -4  -8   7       29.37       31.73     42.93 o
  -3  -8   7       52.31       70.94     44.80 o
  -2  -8   7        6.08        0.00     44.80 o
  -1  -8   7        7.61        0.00     37.34 o
   0  -8   7       10.41       16.80     44.80 o
   1  -8   7       18.43       13.07     41.07 o
   2  -8   7       24.52       37.34     41.07 o
   3  -8   7        9.11        9.33     42.93 o
   4  -8   7       49.49       52.27     41.07 o
   5  -8   7       47.81       44.80     35.47 o
   6  -8   7        0.12        0.00     27.03 o
   7  -8   7        0.19        0.00     33.60 o
  -9  -7   7        5.09        3.73     35.46 o
  -8  -7   7       27.31       14.93     35.47 o
  -7  -7   7       33.39       35.47     41.07 o
  -6  -7   7        3.97        0.00     42.93 o
  -5  -7   7       24.52       22.40     41.07 o
  -4  -7   7       19.91       48.53     39.20 o
  -3  -7   7        4.77       14.93     37.34 o
  -2  -7   7        1.35        0.00     42.93 o
  -1  -7   7     1949.92     2041.40     52.34 o
   0  -7   7       95.10      104.54     39.20 o
   1  -7   7      262.84      253.92     39.21 o
   2  -7   7        4.08        0.00     35.46 o
   3  -7   7        1.76        0.00     41.07 o
   4  -7   7      150.14      143.76     41.08 o
   5  -7   7        0.59        7.47     31.73 o
   6  -7   7        1.74        0.00     20.84 o
   7  -7   7       10.06       13.64     25.51 o
   8  -7   7       28.08       15.45     25.52 o
 -10  -6   7        2.14        5.60     41.07 o
  -9  -6   7        6.04        0.00     37.34 o
  -8  -6   7        5.32        0.00     39.20 o
  -7  -6   7       21.20       22.40     35.47 o
  -6  -6   7        5.37        0.00     39.20 o
  -5  -6   7       25.86        1.86     33.60 o
  -4  -6   7        1.37        0.00     39.20 o
  -3  -6   7        0.54        0.00     42.93 o
  -2  -6   7      104.39       87.75     35.47 o
  -1  -6   7       12.80       20.54     42.93 o
   0  -6   7     1550.75     1583.02     50.46 o
   1  -6   7      120.61      121.34     39.20 o
   2  -6   7       74.04       57.88     35.47 o
   3  -6   7       67.58       54.14     37.34 o
   4  -6   7       10.77        0.00     35.46 o
   5  -6   7       83.00       80.23     24.67 o
   6  -6   7       87.50       66.20     24.18 o
   7  -6   7       64.11       36.10     26.46 o
   8  -6   7        0.10        0.00     23.45 o
   9  -6   7        0.99        2.08     22.84 o
 -10  -5   7       13.94        0.00     39.20 o
  -9  -5   7       13.04       33.60     37.34 o
  -8  -5   7        7.45        1.86     37.34 o
  -7  -5   7       57.46       65.33     37.34 o
  -6  -5   7        7.33       16.80     37.34 o
  -5  -5   7      284.15      296.88     39.21 o
  -4  -5   7        0.01        0.00     39.20 o
  -3  -5   7      216.25      240.84     42.94 o
  -2  -5   7        8.27        5.60     31.73 o
  -1  -5   7       47.04       70.94     33.60 o
   0  -5   7      256.64      257.66     42.94 o
   1  -5   7       36.22       28.01     39.20 o
   2  -5   7       13.62        0.00     39.20 o
   3  -5   7       12.33       13.07     39.20 o
   4  -5   7       18.65       19.75     24.67 o
   5  -5   7      110.45       87.25     22.84 o
   6  -5   7      590.04      525.84     26.41 o
   7  -5   7       64.55       87.60     25.11 o
   8  -5   7        2.17        0.00     24.52 o
   9  -5   7      148.51      170.46     24.27 o
  10  -5   7        9.73       29.87     42.93 o
 -11  -4   7        9.43       26.13     39.20 o
 -10  -4   7        6.40       31.73     35.46 o
  -9  -4   7       12.86       24.27     35.46 o
  -8  -4   7        0.12        3.73     31.73 o
  -7  -4   7       39.30       14.93     35.47 o
  -6  -4   7        1.82       26.13     29.87 o
  -5  -4   7      155.52      134.42     37.34 o
  -4  -4   7       28.64       30.35     10.56 o
  -3  -4   7        9.72        0.00     31.73 o
  -2  -4   7       33.22       52.27     35.47 o
  -1  -4   7        0.76       14.93     29.87 o
   0  -4   7      190.48      164.29     39.21 o
   1  -4   7      424.15      371.62     37.35 o
   2  -4   7      416.76      382.82     41.09 o
   3  -4   7        0.04        0.00     23.76 o
   4  -4   7       20.86       33.60     25.08 o
   5  -4   7        2.69        0.00     24.40 o
   6  -4   7      399.27      304.12     23.07 o
   7  -4   7       44.71       40.68     17.67 o
   8  -4   7        4.45        4.85     21.74 o
   9  -4   7        6.08        0.00     20.89 o
  10  -4   7       22.78       42.93     42.93 o
  11  -4   7        0.49       13.07     42.93 o
 -11  -3   7        8.57       13.52     21.04 o
 -10  -3   7        0.42        0.00     33.60 o
  -9  -3   7       44.71       46.67     29.87 o
  -8  -3   7      137.75      164.28     35.47 o
  -7  -3   7      274.36      276.33     33.61 o
  -6  -3   7       39.57       26.13     35.47 o
  -5  -3   7       20.42       25.76      9.05 o
  -4  -3   7       20.92       10.26     11.84 o
  -3  -3   7        5.15        1.86     31.73 o
  -2  -3   7      112.55       93.35     28.01 o
  -1  -3   7       76.45       61.60     33.60 o
   0  -3   7      375.77      444.44     35.48 o
   1  -3   7      184.11      153.10     29.87 o
   2  -3   7       21.90        0.00     28.01 o
   3  -3   7     1614.13     1596.71     31.72 o
   4  -3   7       25.98       38.07     21.75 o
   5  -3   7      240.24      256.69     23.07 o
   6  -3   7       78.48       74.97     24.16 o
   7  -3   7        0.25        0.00     15.72 o
   8  -3   7       10.99       19.42     18.63 o
   9  -3   7        4.89        6.96     19.45 o
  10  -3   7        4.60       18.20     19.20 o
  11  -3   7        4.91        0.00     42.93 o
  12  -3   7       34.64       39.20     37.34 o
 -11  -2   7        8.42        9.27     18.83 o
 -10  -2   7      100.69      125.08     35.47 o
  -9  -2   7      252.86      250.19     33.61 o
  -8  -2   7      100.93      108.27     33.60 o
  -7  -2   7      410.67      408.94     35.48 o
  -6  -2   7       18.49       28.01     35.47 o
  -5  -2   7       95.19       83.03     10.62 o
  -4  -2   7       13.73       12.99     10.56 o
  -3  -2   7      290.11      310.90     13.65 o
  -2  -2   7        0.13       20.54     31.73 o
  -1  -2   7       34.29       44.80     24.27 o
   0  -2   7        1.31        0.00     29.87 o
   1  -2   7       95.22       93.35     29.87 o
   2  -2   7      267.88      261.53     18.48 o
   3  -2   7      370.83      362.63     22.45 o
   4  -2   7        3.67        4.82     20.18 o
   5  -2   7      177.36      159.67     23.32 o
   6  -2   7       49.30       60.55     21.00 o
   7  -2   7       33.30       15.66     16.32 o
   8  -2   7        0.15        0.00     17.99 o
   9  -2   7       67.84       41.19     17.99 o
  10  -2   7       72.47       85.62     18.19 o
  11  -2   7        0.72        0.00     33.60 o
  12  -2   7        3.16        0.00     39.20 o
 -11  -1   7        3.30        0.00     20.63 o
 -10  -1   7       57.66       57.28     20.63 o
  -9  -1   7        9.91        1.86     33.60 o
  -8  -1   7        9.78        0.00     29.87 o
  -7  -1   7      199.60      210.97     35.47 o
  -6  -1   7       40.68       33.60     35.47 o
  -5  -1   7      141.95      141.59     11.84 o
  -4  -1   7        8.74       13.07     11.69 o
  -3  -1   7      391.28      391.72     33.62 o
  -2  -1   7        1.26        0.00     28.01 o
  -1  -1   7       20.22       46.67     22.40 o
   0  -1   7      384.47      382.85     29.88 o
   1  -1   7       14.44        5.60     20.54 o
   2  -1   7      328.72      328.01     19.68 o
   3  -1   7        4.85       10.88     19.10 o
   4  -1   7      417.43      356.96     19.68 o
   5  -1   7        1.39        1.62     19.68 o
   6  -1   7      413.96      429.42     21.05 o
   7  -1   7       44.87       41.41     15.18 o
   8  -1   7      383.39      385.32     21.47 o
   9  -1   7      148.23      169.79     17.52 o
  10  -1   7       18.34       11.91     16.52 o
  11  -1   7        4.90        5.60     41.07 o
  12  -1   7       47.94       59.74     42.94 o
  13  -1   7       35.44       56.00     42.93 o
 -11   0   7        0.09        0.00     35.46 o
 -10   0   7        2.96        4.00     18.34 o
  -9   0   7        2.46        0.00     18.63 o
  -8   0   7      135.24      112.01     33.61 o
  -7   0   7      594.59      606.96     39.22 o
  -6   0   7     3178.52     3266.31     56.15 o
  -5   0   7        2.47        1.86     31.73 o
  -4   0   7       43.79       50.90     11.84 o
  -3   0   7       96.24      114.73     13.18 o
  -2   0   7      939.37     1052.20     17.94 o
  -1   0   7      421.94      502.41     28.02 o
   0   0   7       30.66       46.67     24.27 o
   1   0   7      509.25      483.64     19.62 o
   2   0   7       64.33       43.61     16.46 o
   3   0   7      591.63      543.91     46.70 o
   4   0   7       23.46       26.13     15.14 o
   5   0   7      135.28      142.65     18.30 o
   6   0   7       61.68       68.80     16.15 o
   7   0   7      272.77      271.58     12.96 o
   8   0   7       18.96       11.20     15.45 o
   9   0   7       39.64       39.13     15.19 o
  10   0   7      589.59      655.19     22.58 o
  11   0   7       13.01        9.27     17.77 o
  12   0   7        5.15       14.93     35.46 o
  13   0   7       22.73       48.53     42.93 o
 -11   1   7        0.01       26.13     33.60 o
 -10   1   7       12.04       14.93     31.73 o
  -9   1   7        2.33        0.00     18.63 o
  -8   1   7        4.17       11.65     16.15 o
  -7   1   7     9299.40     9263.90     86.50 o
  -6   1   7       18.13       25.23     21.75 o
  -5   1   7        0.07        3.73     24.27 o
  -4   1   7      250.36      238.56     18.67 o
  -3   1   7      144.52      145.31     14.13 o
  -2   1   7        3.71        0.00      9.39 o
  -1   1   7       25.74       34.39      9.80 o
   0   1   7     4254.59     4472.25     66.63 o
   1   1   7      721.41      783.92     17.80 o
   2   1   7       43.16       42.00     13.20 o
   3   1   7      535.38      556.95     17.02 o
   4   1   7       31.17       32.14     10.64 o
   5   1   7      288.66      251.00     11.53 o
   6   1   7       41.14       43.93     10.45 o
   7   1   7      254.58      253.48      9.56 o
   8   1   7      201.21      212.84     13.76 o
   9   1   7      177.20      169.29     11.00 o
  10   1   7      416.03      375.14     21.47 o
  11   1   7      182.89      169.89     20.90 o
  12   1   7        2.63        3.73     17.99 o
  13   1   7       60.58       52.27     39.20 o
  14   1   7        3.10        3.73     35.46 o
 -11   2   7       12.32        9.33     29.87 o
 -10   2   7       16.78        7.47     31.73 o
  -9   2   7        0.80        4.63     16.15 o
  -8   2   7       37.69       31.42     15.19 o
  -7   2   7      250.55      240.15     17.92 o
  -6   2   7        0.26        0.00     16.09 o
  -5   2   7       10.00        0.00     29.87 o
  -4   2   7       40.91       43.34     14.13 o
  -3   2   7        7.01        0.17     12.97 o
  -2   2   7       94.72       97.54      8.64 o
  -1   2   7      592.92      663.12     10.74 o
   0   2   7      190.05      208.12     10.34 o
   1   2   7        6.52        8.56      9.58 o
   2   2   7      189.20      173.48     10.51 o
   3   2   7      173.11      179.13      7.94 o
   4   2   7     2192.04     2248.52     37.02 o
   5   2   7     2445.03     2555.16     79.57 o
   6   2   7     1460.52     1545.36     15.18 o
   7   2   7        0.00        0.00      7.33 o
   8   2   7       92.27       89.01      7.68 o
   9   2   7        0.63        0.00      6.95 o
  10   2   7        0.17        3.91     19.68 o
  11   2   7        1.20        0.00     19.28 o
  12   2   7        3.14       16.57     19.20 o
  13   2   7        3.82        0.00     18.30 o
  14   2   7        8.47        3.73     35.46 o
 -11   3   7        8.96        5.60     31.73 o
 -10   3   7        2.05        0.00     26.13 o
  -9   3   7        5.05        7.47     31.73 o
  -8   3   7        0.01        0.00     14.79 o
  -7   3   7        1.75        1.49     15.54 o
  -6   3   7     1481.40     1462.67     22.07 o
  -5   3   7        4.60        3.23     11.84 o
  -4   3   7      507.19      513.60     28.02 o
  -3   3   7      196.72      194.45     15.68 o
  -2   3   7        2.94        1.86      8.54 o
  -1   3   7     1252.09     1334.01     21.82 o
   0   3   7     1322.15     1378.39     13.60 o
   1   3   7     2260.59     2300.86     20.01 o
   2   3   7      901.00      863.85      9.82 o
   3   3   7      954.16      998.85     28.48 o
   4   3   7      154.84      148.48      7.86 o
   5   3   7       51.50       45.84      5.98 o
   6   3   7      241.13      242.21      5.07 o
   7   3   7       32.41       31.37      2.48 o
   8   3   7       75.27       67.77     10.26 o
   9   3   7        3.03        3.73     21.00 o
  10   3   7      100.86      105.10     20.18 o
  11   3   7      436.62      401.55     22.79 o
  12   3   7        2.43        4.48     19.28 o
  13   3   7        3.44        6.06     20.03 o
  14   3   7        1.17        0.56     21.04 o
 -11   4   7        5.43       16.80     28.01 o
 -10   4   7        2.96        0.00     26.13 o
  -9   4   7        8.43        1.86     26.13 o
  -8   4   7        0.92       11.20     29.87 o
  -7   4   7        9.61        9.56     14.40 o
  -6   4   7       32.44       28.15     13.51 o
  -5   4   7      237.44      253.03     13.51 o
  -4   4   7      457.46      441.02     12.09 o
  -3   4   7       25.74       35.88      6.63 o
  -2   4   7      372.31      349.55      6.81 o
  -1   4   7      489.60      490.06     15.13 o
   0   4   7      699.10      680.47     10.02 o
   1   4   7      698.49      666.92     16.32 o
   2   4   7        2.79        5.46      6.63 o
   3   4   7        0.96        3.76      5.86 o
   4   4   7        2.16        4.79      6.14 o
   5   4   7       21.68       26.87      5.61 o
   6   4   7      227.96      218.95      5.46 o
   7   4   7      334.66      306.25     24.28 o
   8   4   7      122.94      117.62     31.73 o
   9   4   7       13.60       10.03     20.63 o
  10   4   7        8.96       13.07     19.80 o
  11   4   7      191.00      200.35     22.40 o
  12   4   7     1086.61     1161.82     34.56 o
  13   4   7       26.46       30.99     21.74 o
  14   4   7        3.67        3.31     20.18 o
 -11   5   7        0.51       22.40     35.46 o
 -10   5   7        0.04        0.00     29.87 o
  -9   5   7       20.72       18.66     26.13 o
  -8   5   7        1.63        1.86     26.13 o
  -7   5   7      357.88      341.70     33.61 o
  -6   5   7        0.38        1.19     13.51 o
  -5   5   7      243.63      210.65     11.85 o
  -4   5   7       73.12       72.71      8.85 o
  -3   5   7      167.68      141.89     26.14 o
  -2   5   7       39.92       27.20     13.81 o
  -1   5   7      400.61      401.53     26.14 o
   0   5   7       37.83       28.01     16.80 o
   1   5   7      344.44      331.74      6.77 o
   2   5   7       14.38       13.55      5.79 o
   3   5   7      137.58      134.60      6.74 o
   4   5   7      607.69      621.50      7.35 o
   5   5   7       55.16       55.81      5.11 o
   6   5   7       21.95       26.13     22.40 o
   7   5   7     2505.32     2590.18     41.18 o
   8   5   7       51.33       57.19     16.46 o
   9   5   7      192.12      228.79     21.51 o
  10   5   7       12.11       12.01     19.28 o
  11   5   7      268.49      284.05     23.66 o
  12   5   7     1423.88     1537.40     57.93 o
  13   5   7       51.32       57.45     23.32 o
  14   5   7       80.43       64.01     22.40 o
  15   5   7       23.80       27.37     22.78 o
 -10   6   7       90.93      108.27     33.60 o
  -9   6   7        0.01       16.80     33.60 o
  -8   6   7        4.46        0.00     31.73 o
  -7   6   7        4.00       13.07     29.87 o
  -6   6   7      357.69      358.51     33.61 o
  -5   6   7      127.49      122.78     10.62 o
  -4   6   7       97.43       90.92      9.33 o
  -3   6   7       18.61       22.40     26.13 o
  -2   6   7        3.12        5.60     24.27 o
  -1   6   7        0.06       13.07     22.40 o
   0   6   7        9.34       11.20     18.66 o
   1   6   7       25.04       30.46      5.31 o
   2   6   7      272.32      290.97     15.88 o
   3   6   7      320.58      297.23      9.30 o
   4   6   7      500.56      499.66      9.39 o
   5   6   7       45.68       57.14      8.35 o
   6   6   7      247.80      252.07     24.28 o
   7   6   7      287.02      281.96     26.14 o
   8   6   7      273.25      292.94     23.07 o
   9   6   7       12.46       17.15     21.00 o
  10   6   7        2.70        1.64     22.32 o
  11   6   7       81.93       71.30     20.43 o
  12   6   7       19.10       19.90     20.03 o
  13   6   7      227.50      210.72     21.98 o
  14   6   7       51.62       59.12     22.05 o
  15   6   7        0.95        0.00     23.13 o
 -10   7   7       21.58       28.01     33.60 o
  -9   7   7       12.86       22.40     33.60 o
  -8   7   7        2.04        0.00     26.13 o
  -7   7   7       13.58       22.40     31.73 o
  -6   7   7       91.78      117.62     33.60 o
  -5   7   7       11.77        9.33     31.73 o
  -4   7   7      505.33      571.47     35.48 o
  -3   7   7      112.85      113.88     29.87 o
  -2   7   7      451.56      448.21     31.74 o
  -1   7   7       10.95       14.93     20.54 o
   0   7   7      193.16      201.65     24.28 o
   1   7   7      124.69      131.85      7.09 o
   2   7   7        7.46        1.20      8.16 o
   3   7   7      447.53      471.38     11.67 o
   4   7   7      791.37      822.76     10.41 o
   5   7   7        6.81        5.70      6.36 o
   6   7   7      488.60      452.96      8.89 o
   7   7   7       27.67       36.53     18.66 o
   8   7   7       31.71       32.67     19.80 o
   9   7   7       27.30       30.80     22.44 o
  10   7   7        1.57        2.40     21.00 o
  11   7   7       15.35        9.03     20.43 o
  12   7   7       24.72       23.76     21.04 o
  13   7   7      483.58      510.34     27.35 o
  14   7   7       87.15       89.61     23.77 o
  15   7   7       19.01       18.66     22.44 o
  -9   8   7       27.94       24.27     35.47 o
  -8   8   7        3.64        9.33     26.13 o
  -7   8   7        9.62       11.20     33.60 o
  -6   8   7        0.08        3.73     28.01 o
  -5   8   7       17.89       31.73     28.01 o
  -4   8   7       79.51       91.47     33.60 o
  -3   8   7      268.32      281.94     33.61 o
  -2   8   7      175.95      168.03     28.01 o
  -1   8   7        9.45        3.73     26.13 o
   0   8   7      383.18      403.36     28.02 o
   1   8   7       95.60       98.76      8.40 o
   2   8   7       61.75       71.97      9.60 o
   3   8   7        0.00        0.00      9.66 o
   4   8   7        8.53        1.08      7.83 o
   5   8   7       22.28       22.23      7.57 o
   6   8   7        4.00        4.24      6.25 o
   7   8   7       65.19       63.58      7.75 o
   8   8   7       33.80       25.66     13.68 o
   9   8   7        1.26        0.00     20.43 o
  10   8   7        1.65       12.30     18.83 o
  11   8   7       11.71       12.87     19.10 o
  12   8   7       65.13       58.81     22.44 o
  13   8   7        0.46        0.00     21.51 o
  14   8   7       77.98      110.27     25.08 o
  15   8   7        5.08        0.30     24.40 o
  -9   9   7        6.18        0.00     33.60 o
  -8   9   7        1.27        0.00     35.46 o
  -7   9   7      106.81       74.67     29.87 o
  -6   9   7        4.11        3.73     33.60 o
  -5   9   7        0.08        3.73     26.13 o
  -4   9   7       15.46        0.00     31.73 o
  -3   9   7        7.67       20.54     26.13 o
  -2   9   7       18.42        5.60     31.73 o
  -1   9   7       17.47       24.27     29.87 o
   0   9   7      189.90      157.81     19.61 o
   1   9   7        0.00        2.80     17.16 o
   2   9   7       12.22       11.04     15.14 o
   3   9   7        0.02        0.00      9.89 o
   4   9   7       21.17       17.51     11.46 o
   5   9   7        0.75        0.00      8.43 o
   6   9   7       12.77       15.28      7.95 o
   7   9   7       64.97       59.90      6.68 o
   8   9   7        7.24        6.08      7.57 o
   9   9   7        0.53        0.00     14.41 o
  10   9   7        0.26        3.72     14.48 o
  11   9   7        2.83        0.00     14.93 o
  12   9   7        7.26       15.65     21.98 o
  13   9   7        0.90        9.55     21.98 o
  14   9   7       33.34       44.01     24.98 o
  -8  10   7       14.68       35.46     37.34 o
  -7  10   7        5.12        1.86     33.60 o
  -6  10   7        7.81       18.66     29.87 o
  -5  10   7        5.84        0.00     33.60 o
  -4  10   7      121.77      113.88     28.01 o
  -3  10   7       20.52        3.73     33.60 o
  -2  10   7        2.82        0.00     26.13 o
  -1  10   7      181.27      216.57     35.47 o
   0  10   7        2.21        6.54      8.85 o
   1  10   7        9.10        7.94     11.51 o
   2  10   7      217.95      194.17     26.14 o
   3  10   7        4.28        9.24     13.93 o
   4  10   7      154.10      156.84     14.41 o
   5  10   7        0.61        0.00     10.92 o
   6  10   7      788.66      755.98     14.09 o
   7  10   7       17.48       14.53     11.00 o
   8  10   7        0.00        0.00      9.73 o
   9  10   7        3.46       11.44     13.98 o
  10  10   7       13.26       16.33     14.48 o
  11  10   7        2.50        0.00     22.40 o
  12  10   7       21.49       18.66     23.76 o
  13  10   7       15.09       28.01     25.08 o
  14  10   7        1.74        0.00     24.18 o
  -7  11   7       10.47        1.86     29.87 o
  -6  11   7       68.03       48.53     33.60 o
  -5  11   7       38.20       35.47     35.47 o
  -4  11   7       28.60       31.73     28.01 o
  -3  11   7        3.89        0.00     33.60 o
  -2  11   7        1.37        0.00     28.01 o
  -1  11   7       11.08       29.87     31.73 o
   0  11   7        1.37        0.30     16.15 o
   1  11   7      256.94      263.72     41.08 o
   2  11   7      112.71      113.98     19.67 o
   3  11   7        2.08        8.40     18.48 o
   4  11   7       16.06       22.72     15.02 o
   5  11   7      527.79      480.14     16.51 o
   6  11   7       54.85       56.94     14.41 o
   7  11   7       83.66       81.51     11.91 o
   8  11   7       34.85       46.33     10.91 o
   9  11   7       13.35        9.39     13.41 o
  10  11   7        3.08        4.94     13.54 o
  11  11   7        7.73       13.47     21.00 o
  12  11   7        6.88        9.33     24.40 o
  13  11   7        0.05        0.00     19.80 o
  14  11   7        4.12       18.17     24.98 o
  -6  12   7        1.80       18.66     35.46 o
  -5  12   7       25.55        7.47     29.87 o
  -4  12   7        4.75        0.00     35.46 o
  -3  12   7        0.10        0.00     29.87 o
  -2  12   7       89.35       80.28     33.60 o
  -1  12   7        0.92       14.93     31.73 o
   0  12   7      545.58      546.68     22.41 o
   1  12   7       27.76       20.76     16.15 o
   2  12   7       13.84        1.60     17.92 o
   3  12   7       18.40        4.27     17.92 o
   4  12   7       36.64       25.43     19.10 o
   5  12   7      653.92      597.73     33.62 o
   6  12   7      136.94      118.68     14.19 o
   7  12   7        0.87        0.14     12.69 o
   8  12   7      114.84       93.39     14.20 o
   9  12   7        1.65        4.53     13.95 o
  10  12   7        0.91        6.65     20.63 o
  11  12   7        6.59        8.97     20.18 o
  12  12   7        3.00        0.00     21.51 o
  13  12   7        0.33        1.01     24.40 o
  -5  13   7      114.67      119.48     33.60 o
  -4  13   7       21.15        7.47     35.46 o
  -3  13   7        3.88       18.66     35.46 o
  -2  13   7       16.94       11.20     31.73 o
  -1  13   7        1.31        3.73     33.60 o
   0  13   7      129.09      126.95     33.61 o
   1  13   7       58.42       63.90     16.56 o
   2  13   7       27.73       28.34     17.24 o
   3  13   7        3.45       11.20     17.92 o
   4  13   7       98.76      100.70     19.67 o
   5  13   7       25.73       32.45     19.10 o
   6  13   7        0.85        0.00     18.48 o
   7  13   7      116.36      112.15     18.83 o
   8  13   7       28.43       41.07     31.73 o
   9  13   7        6.91        5.91     19.28 o
  10  13   7        0.23        0.00     21.75 o
  11  13   7        0.88        5.60     22.44 o
  12  13   7       38.35       45.45     22.84 o
  13  13   7        6.61        0.00     26.40 o
  -4  14   7       37.00       39.20     39.20 o
  -3  14   7        0.44        0.00     29.87 o
  -2  14   7        0.05        0.00     37.34 o
  -1  14   7        3.24       13.07     28.01 o
   0  14   7        0.46        0.00     35.46 o
   1  14   7        3.57        0.00     33.60 o
   2  14   7        6.65        3.66     16.56 o
   3  14   7       16.32        9.75     17.49 o
   4  14   7       19.78       24.46     19.10 o
   5  14   7        0.46        0.00     19.10 o
   6  14   7       22.99       13.00     19.10 o
   7  14   7        0.39       17.42     19.67 o
   8  14   7        1.67        0.00     31.73 o
   9  14   7        0.59        3.43     20.18 o
  10  14   7        0.03        0.00     19.80 o
  11  14   7        4.99       16.50     24.40 o
  12  14   7        0.05        6.85     23.32 o
  -3  15   7        2.18        0.00     41.07 o
  -2  15   7        1.90        0.00     29.87 o
  -1  15   7        0.46        3.73     37.34 o
   0  15   7        0.01        5.60     35.46 o
   1  15   7        3.82       35.46     29.87 o
   2  15   7       43.54       22.40     31.73 o
   3  15   7        4.48        9.33     29.87 o
   4  15   7        8.55        0.00     19.67 o
   5  15   7       15.65       14.69     20.43 o
   6  15   7        9.38       10.41     20.43 o
   7  15   7       70.20       59.67     19.10 o
   8  15   7       14.33       29.87     26.13 o
   9  15   7        5.49        9.33     33.60 o
  10  15   7       23.22        0.00     23.65 o
  11  15   7        7.88        4.58     21.51 o
  -1  16   7        0.36        0.00     41.07 o
   0  16   7        3.09        0.00     37.34 o
   1  16   7        5.83        0.00     31.73 o
   2  16   7        8.43        0.00     31.73 o
   3  16   7        2.37        0.00     31.73 o
   4  16   7        0.00        0.00     33.60 o
   5  16   7       14.50        7.47     20.63 o
   6  16   7        4.36       14.93     21.12 o
   7  16   7       10.19        0.00     29.87 o
   8  16   7        5.89       14.93     33.60 o
   9  16   7        1.22        3.73     35.46 o
   2  17   7        0.19        0.00     39.20 o
   3  17   7        1.49        0.00     39.20 o
   4  17   7        0.58        0.00     35.46 o
   5  17   7        0.00        0.00     31.73 o
   6  17   7        5.10        6.32     23.65 o
   7  17   7        4.69        0.00     31.73 o
  -3 -10   8       23.83       48.53     42.93 o
  -2 -10   8        4.89        0.00     48.53 o
  -1 -10   8       19.38       39.20     50.40 o
   0 -10   8        7.72       11.20     50.40 o
   1 -10   8        3.44        5.60     48.53 o
  -6  -9   8        2.03        0.00     46.67 o
  -5  -9   8        1.71        0.00     46.67 o
  -4  -9   8        3.47       39.20     41.07 o
  -3  -9   8        8.94       39.20     46.67 o
  -2  -9   8       16.22       14.93     39.20 o
  -1  -9   8        6.14        0.00     35.46 o
   0  -9   8        8.69        7.47     42.93 o
   1  -9   8        3.28        0.00     46.67 o
   2  -9   8        0.64        9.33     39.20 o
   3  -9   8        5.15        0.00     39.20 o
   4  -9   8        0.63        1.86     42.93 o
  -7  -8   8        1.21        5.60     42.93 o
  -6  -8   8       20.62       18.66     48.53 o
  -5  -8   8        5.90        0.00     46.67 o
  -4  -8   8        0.07        0.00     41.07 o
  -3  -8   8        2.22        1.86     44.80 o
  -2  -8   8      164.46      184.82     44.80 o
  -1  -8   8      102.68       67.21     46.67 o
   0  -8   8        3.15        0.00     42.93 o
   1  -8   8        9.89       11.20     42.93 o
   2  -8   8       15.53        5.60     37.34 o
   3  -8   8       11.54        9.33     35.46 o
   4  -8   8        6.16        7.47     41.07 o
   5  -8   8        9.16       13.07     41.07 o
   6  -8   8        0.21       11.86     26.00 o
  -8  -7   8        0.06        3.73     37.34 o
  -7  -7   8       54.47       63.47     44.80 o
  -6  -7   8       17.49        0.00     35.46 o
  -5  -7   8        3.56        0.00     37.34 o
  -4  -7   8        0.03       13.07     44.80 o
  -3  -7   8      104.63      100.81     41.07 o
  -2  -7   8      180.66      147.49     42.94 o
  -1  -7   8       12.23       28.01     44.80 o
   0  -7   8      283.47      268.86     39.21 o
   1  -7   8      150.66      115.75     37.34 o
   2  -7   8       28.94       18.66     33.60 o
   3  -7   8        6.14        1.86     39.20 o
   4  -7   8       85.72       54.14     41.07 o
   5  -7   8        0.25        0.00     39.20 o
   6  -7   8        1.59        0.00     31.73 o
   7  -7   8        0.90        6.00     27.34 o
   8  -7   8        2.04        0.00     26.24 o
  -9  -6   8        0.92       11.20     42.93 o
  -8  -6   8       10.77       28.01     41.07 o
  -7  -6   8       30.40        7.47     37.34 o
  -6  -6   8      300.06      283.79     44.80 o
  -5  -6   8        1.56       33.60     41.07 o
  -4  -6   8        2.07       13.07     33.60 o
  -3  -6   8        1.26        0.00     41.07 o
  -2  -6   8       80.27      104.54     39.20 o
  -1  -6   8      581.20      599.47     46.69 o
   0  -6   8      371.51      382.78     41.08 o
   1  -6   8      788.12      810.62     46.70 o
   2  -6   8        1.36       29.87     41.07 o
   3  -6   8       97.17      130.68     39.20 o
   4  -6   8      169.89      158.69     33.61 o
   5  -6   8        0.03        0.00     31.73 o
   6  -6   8      177.61      155.45     24.98 o
   7  -6   8        3.69        0.00     19.89 o
   8  -6   8       14.38       19.98     24.18 o
   9  -6   8       49.88       80.01     26.88 o
 -10  -5   8        1.45        0.00     39.20 o
  -9  -5   8        7.70        7.47     37.34 o
  -8  -5   8        9.56        0.00     39.20 o
  -7  -5   8       19.51       26.13     31.73 o
  -6  -5   8       13.22       20.54     39.20 o
  -5  -5   8        0.70        0.00     37.34 o
  -4  -5   8      105.41      106.41     33.60 o
  -3  -5   8       22.70        9.33     31.73 o
  -2  -5   8       37.90       29.87     37.34 o
  -1  -5   8      477.22      507.93     41.09 o
   0  -5   8     2197.26     2227.10     52.36 o
   1  -5   8       40.43       48.53     41.07 o
   2  -5   8        5.52        1.86     31.73 o
   3  -5   8       96.65       97.08     31.73 o
   4  -5   8        1.41        0.00     33.60 o
   5  -5   8      154.94      132.26     27.62 o
   6  -5   8       82.88       42.64     24.16 o
   7  -5   8        5.17       15.44     19.01 o
   8  -5   8       27.08       12.27     22.84 o
   9  -5   8        5.29       10.62     23.75 o
  10  -5   8       15.63       29.87     42.93 o
 -10  -4   8        0.12        0.00     41.07 o
  -9  -4   8       22.86       20.54     31.73 o
  -8  -4   8       10.93        7.47     35.46 o
  -7  -4   8        0.80        9.33     29.87 o
  -6  -4   8        0.14       28.01     37.34 o
  -5  -4   8      146.37      147.49     39.20 o
  -4  -4   8      377.07      364.77     13.65 o
  -3  -4   8       12.11        9.33     35.46 o
  -2  -4   8      479.62      524.75     41.09 o
  -1  -4   8       75.06      102.68     31.73 o
   0  -4   8     2898.35     2932.18     59.88 o
   1  -4   8      594.12      636.87     37.36 o
   2  -4   8       13.64        3.73     35.46 o
   3  -4   8        4.11        0.00     39.20 o
   4  -4   8      101.46      122.38     26.30 o
   5  -4   8       81.57       77.92     23.07 o
   6  -4   8        5.02        9.75     23.32 o
   7  -4   8        1.59        0.00     23.32 o
   8  -4   8       50.31       47.11     21.98 o
   9  -4   8        0.01        4.69     22.32 o
  10  -4   8        2.79       28.01     41.07 o
  11  -4   8        0.00       11.20     44.80 o
 -10  -3   8       33.88        3.73     35.47 o
  -9  -3   8        0.06        9.33     31.73 o
  -8  -3   8        3.57        0.00     33.60 o
  -7  -3   8       39.87       13.07     33.60 o
  -6  -3   8       74.74       97.08     33.60 o
  -5  -3   8       90.83       85.87     31.73 o
  -4  -3   8        8.04        0.00     12.33 o
  -3  -3   8        3.36        0.00     37.34 o
  -2  -3   8      117.30      130.69     35.47 o
  -1  -3   8      260.75      283.80     37.35 o
   0  -3   8      215.58      233.39     35.47 o
   1  -3   8     1028.25     1037.00     42.97 o
   2  -3   8       26.66       22.40     33.60 o
   3  -3   8       32.27       28.30     24.98 o
   4  -3   8       25.15       45.60     21.75 o
   5  -3   8       73.60       68.27     24.40 o
   6  -3   8       63.87       61.23     22.84 o
   7  -3   8      811.21      731.94     26.47 o
   8  -3   8       35.93       39.63     19.28 o
   9  -3   8       24.85       42.72     20.89 o
  10  -3   8        1.04        0.00     37.34 o
  11  -3   8        6.33       22.40     42.93 o
 -11  -2   8        0.70        0.00     39.20 o
 -10  -2   8        0.02        0.00     31.73 o
  -9  -2   8        2.39       11.20     33.60 o
  -8  -2   8      148.13      227.76     37.34 o
  -7  -2   8        2.08       11.20     35.46 o
  -6  -2   8       46.67       48.53     33.60 o
  -5  -2   8        5.71        4.70     10.69 o
  -4  -2   8      158.44      163.43     13.86 o
  -3  -2   8       14.51       19.34     15.19 o
  -2  -2   8        5.24       11.20     29.87 o
  -1  -2   8      209.44      220.32     29.87 o
   0  -2   8        1.89        0.00     33.60 o
   1  -2   8      143.30      141.89     28.01 o
   2  -2   8       74.79       59.74     28.01 o
   3  -2   8      716.68      668.19     24.99 o
   4  -2   8       78.53       97.33     23.77 o
   5  -2   8        0.84       25.20     22.44 o
   6  -2   8      933.07      872.35     28.26 o
   7  -2   8        1.72        1.02     20.18 o
   8  -2   8      633.83      618.55     23.46 o
   9  -2   8       35.69       33.04     17.77 o
  10  -2   8        2.33        0.00     33.60 o
  11  -2   8        9.81       24.27     35.46 o
  12  -2   8        5.11       26.13     42.93 o
 -11  -1   8       12.30        5.60     35.46 o
 -10  -1   8        8.93       22.75     20.03 o
  -9  -1   8       70.19       93.34     35.47 o
  -8  -1   8        3.34       11.20     35.46 o
  -7  -1   8      310.69      300.61     33.61 o
  -6  -1   8      648.22      638.75     37.36 o
  -5  -1   8       11.95       14.64     12.26 o
  -4  -1   8       19.22       30.87     13.64 o
  -3  -1   8       41.71       27.28     14.84 o
  -2  -1   8      210.67      222.18     33.61 o
  -1  -1   8      133.98      141.89     31.73 o
   0  -1   8       38.26       26.13     29.87 o
   1  -1   8      313.99      323.04     28.01 o
   2  -1   8       45.87       43.12     20.43 o
   3  -1   8        0.48        2.61     21.75 o
   4  -1   8        0.00        0.00     20.43 o
   5  -1   8       64.23       54.82     21.51 o
   6  -1   8       25.37       35.18     21.04 o
   7  -1   8       13.18       22.09     22.05 o
   8  -1   8       39.91       23.24     17.99 o
   9  -1   8        6.08       13.69     16.70 o
  10  -1   8      226.96      250.19     19.87 o
  11  -1   8        1.03       14.93     35.46 o
  12  -1   8       14.92        7.47     42.93 o
  13  -1   8        6.27       22.40     46.67 o
 -11   0   8        8.39        0.00     37.34 o
 -10   0   8       13.03       13.07     33.60 o
  -9   0   8       16.39        0.00     18.94 o
  -8   0   8        5.77        1.86     35.46 o
  -7   0   8      158.32      169.89     33.61 o
  -6   0   8      160.87      177.37     37.34 o
  -5   0   8       98.98      116.30     13.76 o
  -4   0   8       45.81       40.44     15.03 o
  -3   0   8        7.33       12.45     13.36 o
  -2   0   8       89.81       88.25     14.40 o
  -1   0   8       31.27       26.13     28.01 o
   0   0   8     1361.31     1346.01     37.39 o
   1   0   8       21.36       16.80     24.27 o
   2   0   8     1369.07     1460.87     35.52 o
   3   0   8      141.02      151.22     18.83 o
   4   0   8      441.88      434.59     20.64 o
   5   0   8       80.17       81.21     18.83 o
   6   0   8        3.70        3.39     20.03 o
   7   0   8       20.51       12.65     17.99 o
   8   0   8       16.34       20.60     16.85 o
   9   0   8       76.00       56.78     15.19 o
  10   0   8       45.23       37.80     19.20 o
  11   0   8       57.13       83.64     19.67 o
  12   0   8       12.16       65.33     42.93 o
  13   0   8        3.45        0.00     44.80 o
 -11   1   8        4.89        3.73     35.46 o
 -10   1   8       90.50       97.08     35.47 o
  -9   1   8       13.35        3.73     33.60 o
  -8   1   8       17.18       35.34     17.52 o
  -7   1   8      134.19      128.82     35.47 o
  -6   1   8      293.00      306.22     33.61 o
  -5   1   8        0.66        7.47     33.60 o
  -4   1   8        5.15        5.60     13.81 o
  -3   1   8        7.86       17.87     13.44 o
  -2   1   8        7.88        9.56     14.40 o
  -1   1   8       33.35       24.27     13.81 o
   0   1   8        4.38        0.00     20.54 o
   1   1   8      580.87      590.28     28.02 o
   2   1   8        0.20        0.00     14.52 o
   3   1   8      233.97      252.43     16.47 o
   4   1   8      218.14      255.70     17.01 o
   5   1   8       66.32       69.53     16.15 o
   6   1   8       82.68       65.36     16.32 o
   7   1   8      345.03      393.63     19.21 o
   8   1   8      185.94      168.88     15.33 o
   9   1   8       44.25       72.80     12.40 o
  10   1   8       17.84       24.74     19.20 o
  11   1   8        1.02        5.83     19.20 o
  12   1   8        8.93        5.83     19.60 o
  13   1   8       90.14      117.61     42.94 o
 -11   2   8       64.68       69.07     33.60 o
 -10   2   8        0.19        0.00     28.01 o
  -9   2   8        1.38        0.00     21.12 o
  -8   2   8        3.67        0.05     23.07 o
  -7   2   8      139.24      131.56     15.15 o
  -6   2   8      242.87      246.80     25.09 o
  -5   2   8      170.95      181.80     23.77 o
  -4   2   8      320.69      327.18     14.85 o
  -3   2   8       10.35       12.97     12.35 o
  -2   2   8      144.39      151.63     11.41 o
  -1   2   8     1130.73     1337.85     34.71 o
   0   2   8      513.71      588.66     26.15 o
   1   2   8        5.05        6.88     12.49 o
   2   2   8      133.27      130.94     14.52 o
   3   2   8      604.15      564.15     23.35 o
   4   2   8      354.31      319.25     12.42 o
   5   2   8       25.25       26.45      7.46 o
   6   2   8       31.24       38.41      9.49 o
   7   2   8        1.50        2.88      9.44 o
   8   2   8      166.33      168.48     12.26 o
   9   2   8        0.36        0.00      9.05 o
  10   2   8       13.72       24.27     18.83 o
  11   2   8      131.72      135.47     20.35 o
  12   2   8        4.17        0.00     19.28 o
  13   2   8       29.89       44.00     20.89 o
  14   2   8        0.42       14.93     33.60 o
 -11   3   8       17.77       28.01     33.60 o
 -10   3   8        0.83       14.93     29.87 o
  -9   3   8       70.68       69.07     31.73 o
  -8   3   8        8.01       18.66     31.73 o
  -7   3   8       81.85       73.55     16.80 o
  -6   3   8      839.47      786.65     18.65 o
  -5   3   8      910.88      896.72     41.10 o
  -4   3   8        3.54        0.00     15.83 o
  -3   3   8      356.36      357.21     17.01 o
  -2   3   8     1176.58     1218.57     28.19 o
  -1   3   8       18.26       20.24      8.84 o
   0   3   8      115.82      105.06      8.58 o
   1   3   8      125.77      115.82      9.58 o
   2   3   8      701.74      741.78     14.10 o
   3   3   8      538.99      515.05     19.50 o
   4   3   8        0.75        0.00      8.32 o
   5   3   8      164.09      194.44      8.48 o
   6   3   8        0.62        1.54      6.13 o
   7   3   8        1.72        0.00      5.06 o
   8   3   8      101.73      100.02      3.94 o
   9   3   8       17.11       11.20     35.46 o
  10   3   8       42.04       42.60     21.04 o
  11   3   8      128.53      120.73     21.41 o
  12   3   8      246.76      222.12     23.13 o
  13   3   8        6.33        0.00     20.64 o
  14   3   8        0.00        1.63     20.03 o
 -10   4   8        7.83        7.47     31.73 o
  -9   4   8        1.09        3.73     33.60 o
  -8   4   8       37.41       33.60     28.01 o
  -7   4   8       26.98       11.20     26.13 o
  -6   4   8      292.45      269.62     15.04 o
  -5   4   8      629.18      606.97     16.10 o
  -4   4   8        9.02       15.34     10.56 o
  -3   4   8       71.17       63.87      9.14 o
  -2   4   8      339.87      364.05      9.48 o
  -1   4   8       59.76       56.08      7.95 o
   0   4   8     1428.55     1547.61     14.83 o
   1   4   8      120.69      127.87      8.43 o
   2   4   8      318.96      337.06      8.53 o
   3   4   8       50.46       59.35      8.49 o
   4   4   8      546.12      557.59     10.14 o
   5   4   8      759.37      798.45     20.86 o
   6   4   8     2057.00     2131.55     12.37 o
   7   4   8      796.93      818.90     57.92 o
   8   4   8        2.78       14.93     29.87 o
   9   4   8      123.26      141.88     35.47 o
  10   4   8       19.82       17.24     21.98 o
  11   4   8       87.69       67.66     18.83 o
  12   4   8       19.99       29.10     20.64 o
  13   4   8       24.03       43.04     20.64 o
  14   4   8       33.18       40.32     21.74 o
 -10   5   8        0.61       11.20     35.46 o
  -9   5   8        5.26        1.86     31.73 o
  -8   5   8       58.14       57.87     26.13 o
  -7   5   8       19.97        0.00     31.73 o
  -6   5   8      308.87      302.48     28.01 o
  -5   5   8       61.05       78.40     28.01 o
  -4   5   8       25.33       26.33      7.14 o
  -3   5   8      154.56      138.17     10.12 o
  -2   5   8        1.58        0.93     15.84 o
  -1   5   8       18.72       19.72     16.46 o
   0   5   8      130.51      129.66      6.54 o
   1   5   8     9423.70     9993.10     64.77 o
   2   5   8       15.27       18.17      7.59 o
   3   5   8      310.43      305.33      7.27 o
   4   5   8      999.05      997.89     17.82 o
   5   5   8      303.76      307.83      7.47 o
   6   5   8     1145.80     1156.19     12.06 o
   7   5   8       37.73       33.60     28.01 o
   8   5   8      288.04      291.28     29.88 o
   9   5   8       19.36       32.32     21.00 o
  10   5   8        3.00        0.26     19.10 o
  11   5   8       41.20       62.60     20.03 o
  12   5   8        0.00        5.33     22.40 o
  13   5   8       37.09       49.50     23.76 o
  14   5   8       20.97       29.26     23.13 o
 -10   6   8        1.39       18.66     33.60 o
  -9   6   8        0.08        5.60     29.87 o
  -8   6   8        0.18        0.00     29.87 o
  -7   6   8       27.65        5.60     33.60 o
  -6   6   8      115.83       91.47     29.87 o
  -5   6   8       25.12       18.66     31.73 o
  -4   6   8     1575.28     1590.71     39.25 o
  -3   6   8       25.17       35.47     26.13 o
  -2   6   8      170.52      158.81     15.68 o
  -1   6   8      171.50      180.17     18.48 o
   0   6   8     2213.20     2301.53     37.43 o
   1   6   8     1744.16     1763.64     43.95 o
   2   6   8      341.12      333.83     11.03 o
   3   6   8      207.76      197.48      8.94 o
   4   6   8        0.05        0.15      8.10 o
   5   6   8       12.70        9.05      5.44 o
   6   6   8       60.65       63.13      5.43 o
   7   6   8      104.81       97.08     28.01 o
   8   6   8       10.91        9.33     29.87 o
   9   6   8        9.14        8.94     21.75 o
  10   6   8       31.40       23.45     20.63 o
  11   6   8        1.16        7.41     21.75 o
  12   6   8      398.00      428.42     26.01 o
  13   6   8      157.26      146.49     23.13 o
  14   6   8       59.43       51.50     22.32 o
  -9   7   8        6.32       11.20     28.01 o
  -8   7   8        0.11        0.00     28.01 o
  -7   7   8       50.90       13.07     29.87 o
  -6   7   8        4.72       20.54     26.13 o
  -5   7   8      467.01      451.91     33.61 o
  -4   7   8       44.75       46.67     33.60 o
  -3   7   8        0.23        0.00     24.27 o
  -2   7   8      279.41      261.41     29.88 o
  -1   7   8        1.94        3.67     17.78 o
   0   7   8      508.73      500.55     24.28 o
   1   7   8        4.20        9.60      5.40 o
   2   7   8      613.17      620.20     11.30 o
   3   7   8      723.65      742.74     14.35 o
   4   7   8      161.07      155.74      8.39 o
   5   7   8      201.82      205.12      7.96 o
   6   7   8       16.60       15.27      3.59 o
   7   7   8      444.44      433.25     26.14 o
   8   7   8      155.58      152.05     21.75 o
   9   7   8        0.63        0.00     20.63 o
  10   7   8       20.12        3.93     19.10 o
  11   7   8        4.81        0.00     19.67 o
  12   7   8        0.33        6.91     21.04 o
  13   7   8       36.11       42.59     21.00 o
  14   7   8        0.25        3.50     25.11 o
  -9   8   8        0.93        0.00     31.73 o
  -8   8   8        0.45       18.66     29.87 o
  -7   8   8        3.45        0.00     33.60 o
  -6   8   8        0.13        0.00     33.60 o
  -5   8   8       65.20       52.27     33.60 o
  -4   8   8        8.14        0.00     31.73 o
  -3   8   8        5.61        0.00     28.01 o
  -2   8   8       18.10        9.33     28.01 o
  -1   8   8       12.59       14.93     26.13 o
   0   8   8       59.89       61.60     26.13 o
   1   8   8      158.37      148.10      5.60 o
   2   8   8      104.10       94.79      9.83 o
   3   8   8       67.76       71.73      9.66 o
   4   8   8      206.62      203.26     10.91 o
   5   8   8        6.56        9.26      8.11 o
   6   8   8       26.23       28.63      6.53 o
   7   8   8       12.54        5.45      6.59 o
   8   8   8      111.98      106.32     19.10 o
   9   8   8       12.63       10.13     20.54 o
  10   8   8       22.02       15.39     19.10 o
  11   8   8       74.78       64.40     22.44 o
  12   8   8       97.90       87.96     22.44 o
  13   8   8       31.18       27.45     21.41 o
  14   8   8       76.58       81.80     25.71 o
  -8   9   8        3.78       20.54     33.60 o
  -7   9   8        8.69       26.13     28.01 o
  -6   9   8       10.64        9.33     33.60 o
  -5   9   8       46.10       31.73     33.60 o
  -4   9   8        0.79        9.33     31.73 o
  -3   9   8      210.47      266.99     35.47 o
  -2   9   8       39.85       44.80     31.73 o
  -1   9   8        1.14        0.00     28.01 o
   0   9   8       41.33       44.80     24.27 o
   1   9   8        0.39        1.34      4.32 o
   2   9   8       74.89       86.85      9.48 o
   3   9   8       84.20       81.69     11.36 o
   4   9   8      152.55      178.66     11.47 o
   5   9   8        6.22        8.95      8.91 o
   6   9   8       63.09       65.31      8.36 o
   7   9   8       42.02       38.63      5.75 o
   8   9   8       22.10       37.97     14.34 o
   9   9   8       26.31       17.93     15.32 o
  10   9   8        1.88        0.48     13.17 o
  11   9   8        0.48        3.73     22.44 o
  12   9   8       17.76       30.91     21.98 o
  13   9   8        0.61        0.00     23.07 o
  14   9   8       32.71       22.69     24.98 o
  -8  10   8        0.03        0.00     31.73 o
  -7  10   8        0.57       28.01     35.46 o
  -6  10   8        0.38        1.86     31.73 o
  -5  10   8        0.86        0.00     28.01 o
  -4  10   8        0.02       13.07     33.60 o
  -3  10   8        4.56       20.54     31.73 o
  -2  10   8      304.22      309.95     35.47 o
  -1  10   8       31.45       16.80     33.60 o
   0  10   8        0.70        0.00      7.47 o
   1  10   8       12.69       21.08      5.70 o
   2  10   8        7.43        5.85      9.48 o
   3  10   8      302.44      321.31     12.54 o
   4  10   8        0.19        0.14     11.46 o
   5  10   8       16.18       10.18     10.81 o
   6  10   8       66.79       67.30      9.26 o
   7  10   8      131.08      140.23     11.07 o
   8  10   8       33.28       39.09     15.02 o
   9  10   8       48.97       44.03     15.63 o
  10  10   8       16.62       14.39     15.61 o
  11  10   8        2.61        8.42     15.86 o
  12  10   8        0.60        4.05     23.07 o
  13  10   8        1.37        0.00     23.07 o
  14  10   8       18.86        8.07     24.40 o
  -7  11   8        7.72       13.07     37.34 o
  -6  11   8       10.39       20.54     31.73 o
  -5  11   8      219.83      186.70     35.47 o
  -4  11   8       97.64       98.94     35.47 o
  -3  11   8        0.00        0.00     28.01 o
  -2  11   8       76.75       72.81     28.01 o
  -1  11   8       70.70       59.74     29.87 o
   0  11   8      110.14      125.08     31.73 o
   1  11   8        0.00        0.00     28.01 o
   2  11   8      120.15      123.22     26.14 o
   3  11   8        0.12        0.00     11.23 o
   4  11   8        0.18        4.86     11.31 o
   5  11   8        2.26        3.83     11.47 o
   6  11   8      197.62      180.13     12.05 o
   7  11   8        7.90        7.23     10.84 o
   8  11   8       45.24       40.95     14.17 o
   9  11   8       33.20       29.21     13.62 o
  10  11   8        0.50        0.00     14.53 o
  11  11   8        5.75        9.22     22.32 o
  12  11   8        2.73        0.00     23.76 o
  13  11   8       31.21       30.80     25.08 o
  14  11   8       31.38       30.58     25.51 o
  -6  12   8      146.90      134.41     39.20 o
  -5  12   8        4.62        0.00     29.87 o
  -4  12   8       53.21       50.41     35.47 o
  -3  12   8        9.34       18.66     33.60 o
  -2  12   8        0.85        0.00     26.13 o
  -1  12   8       25.38       39.20     29.87 o
   0  12   8       20.00       21.87     17.24 o
   1  12   8       19.93       14.66     17.92 o
   2  12   8       12.02        4.56     17.49 o
   3  12   8       14.82       10.37     17.78 o
   4  12   8        2.85        0.00     19.10 o
   5  12   8       71.55       66.46     12.12 o
   6  12   8      374.38      357.81     13.42 o
   7  12   8        4.32        7.28     11.09 o
   8  12   8        6.55        4.24     14.61 o
   9  12   8        0.33        4.42     13.93 o
  10  12   8        7.07        9.20     15.12 o
  11  12   8        2.43        0.00     21.00 o
  12  12   8        0.31       20.59     23.65 o
  13  12   8        0.78        6.69     20.43 o
  -5  13   8       27.31       37.34     37.34 o
  -4  13   8        0.29        0.00     35.46 o
  -3  13   8        4.01        5.60     31.73 o
  -2  13   8        0.43        0.00     35.46 o
  -1  13   8       30.28       37.34     33.60 o
   0  13   8        0.85       20.54     29.87 o
   1  13   8      202.64      210.25     17.92 o
   2  13   8       37.46       26.55     17.49 o
   3  13   8        5.70        5.20     18.34 o
   4  13   8       23.52       19.60     18.48 o
   5  13   8       31.53       15.67     18.34 o
   6  13   8      131.04      122.20     14.70 o
   7  13   8       13.05        7.96     11.74 o
   8  13   8        0.02       17.50     14.41 o
   9  13   8        9.15       12.34     14.48 o
  10  13   8       17.87       14.16     19.10 o
  11  13   8        5.44       15.58     21.00 o
  12  13   8        1.75        0.00     24.40 o
  13  13   8        2.61        0.00     21.98 o
  -4  14   8        4.41        9.33     37.34 o
  -3  14   8        6.00       14.93     33.60 o
  -2  14   8        0.70       24.27     37.34 o
  -1  14   8        2.76        0.00     33.60 o
   0  14   8       63.55       78.40     29.87 o
   1  14   8        1.85        0.00     28.01 o
   2  14   8        1.84        0.00     17.49 o
   3  14   8        0.05        7.34     18.83 o
   4  14   8        0.06       10.55     18.83 o
   5  14   8       38.76       57.87     18.48 o
   6  14   8       30.28       33.60     18.48 o
   7  14   8       73.05       65.28     20.18 o
   8  14   8        0.00        2.13     18.34 o
   9  14   8        0.01        0.00     19.80 o
  10  14   8        1.14        4.69     21.75 o
  11  14   8        0.22        5.26     21.51 o
  12  14   8        0.34       17.51     24.40 o
  -3  15   8        6.67       26.13     33.60 o
  -2  15   8        5.38        0.00     33.60 o
  -1  15   8        1.38       11.20     37.34 o
   0  15   8        0.03        0.00     37.34 o
   1  15   8        7.75        1.86     35.46 o
   2  15   8       28.29       57.87     35.47 o
   3  15   8        9.38        6.97     19.28 o
   4  15   8        0.67        5.46     18.34 o
   5  15   8        7.25       12.41     20.43 o
   6  15   8       20.67        3.73     19.80 o
   7  15   8        0.17        0.00     31.73 o
   8  15   8        0.26       13.65     20.63 o
   9  15   8      100.33       74.67     21.12 o
  10  15   8       13.93        8.80     22.40 o
  11  15   8        0.47        0.00     24.98 o
  -1  16   8        0.54        9.33     37.34 o
   0  16   8        0.48       11.20     33.60 o
   1  16   8        5.31       35.46     31.73 o
   2  16   8        1.26        3.73     33.60 o
   3  16   8        5.91       13.07     33.60 o
   4  16   8        1.28        1.86     31.73 o
   5  16   8        4.42        0.00     19.28 o
   6  16   8       26.43       17.73     21.12 o
   7  16   8        4.90        1.86     28.01 o
   8  16   8      334.24      291.26     33.61 o
   9  16   8       36.32       28.17     22.84 o
   2  17   8        0.17        0.00     35.46 o
   3  17   8       22.53        1.86     37.34 o
   4  17   8        4.79        0.00     31.73 o
   5  17   8        3.93        0.00     35.46 o
   6  17   8        4.58        8.26     21.75 o
   7  17   8       12.69       14.93     28.01 o
  -3  -9   9        5.40        0.00     50.40 o
  -2  -9   9        2.03       24.27     39.20 o
  -1  -9   9        2.13        0.00     46.67 o
   0  -9   9        1.32        0.00     46.67 o
   1  -9   9        0.72        0.00     37.34 o
   2  -9   9        0.00       11.20     48.53 o
  -5  -8   9        0.03        7.47     37.34 o
  -4  -8   9        7.14        0.00     41.07 o
  -3  -8   9        4.28        9.33     48.53 o
  -2  -8   9        4.21        5.60     44.80 o
  -1  -8   9       35.60       31.73     41.07 o
   0  -8   9        1.78        1.86     44.80 o
   1  -8   9        3.68       46.67     44.80 o
   2  -8   9        4.17        0.00     44.80 o
   3  -8   9        7.53        0.00     37.34 o
   4  -8   9        0.07        0.00     39.20 o
   5  -8   9        0.42        0.00     42.93 o
  -7  -7   9        0.17       14.93     44.80 o
  -6  -7   9       13.47        0.00     39.20 o
  -5  -7   9       51.13       33.60     44.80 o
  -4  -7   9       22.25       39.20     37.34 o
  -3  -7   9        0.93        0.00     46.67 o
  -2  -7   9       59.23       56.00     42.94 o
  -1  -7   9        2.18        0.00     44.80 o
   0  -7   9       20.78       31.73     42.93 o
   1  -7   9       85.60       70.94     42.94 o
   2  -7   9        0.02        0.00     37.34 o
   3  -7   9       13.41       59.74     39.20 o
   4  -7   9       19.89        3.73     42.93 o
   5  -7   9        5.60        9.33     35.46 o
   6  -7   9        6.13        0.00     41.07 o
  -8  -6   9       15.18       33.60     42.93 o
  -7  -6   9       42.41       29.87     37.34 o
  -6  -6   9       20.69        3.73     42.93 o
  -5  -6   9       64.12       70.94     42.94 o
  -4  -6   9        0.29        0.00     44.80 o
  -3  -6   9       11.38       13.07     37.34 o
  -2  -6   9       28.52        9.33     33.60 o
  -1  -6   9       53.05       93.34     44.80 o
   0  -6   9       69.55       72.81     39.20 o
   1  -6   9       16.35       18.66     42.93 o
   2  -6   9       64.77       42.94     39.20 o
   3  -6   9      129.61      136.28     37.34 o
   4  -6   9        0.60        0.00     39.20 o
   5  -6   9       47.09       35.47     39.20 o
   6  -6   9        1.21        0.00     37.34 o
   7  -6   9        7.43        2.21     25.71 o
   8  -6   9        3.35       22.77     26.00 o
  -9  -5   9        7.45       37.34     42.93 o
  -8  -5   9       15.88       35.46     39.20 o
  -7  -5   9       13.08       14.93     41.07 o
  -6  -5   9       59.89       65.33     35.47 o
  -5  -5   9       13.71       24.27     39.20 o
  -4  -5   9        0.08       11.20     31.73 o
  -3  -5   9       21.39       33.60     41.07 o
  -2  -5   9       10.97       16.80     41.07 o
  -1  -5   9      513.47      472.46     37.35 o
   0  -5   9      743.25      741.48     46.69 o
   1  -5   9      132.75      141.88     37.34 o
   2  -5   9       18.89       20.54     37.34 o
   3  -5   9        0.59        9.33     35.46 o
   4  -5   9       40.36       26.13     37.34 o
   5  -5   9       27.83       21.47     23.76 o
   6  -5   9        1.94        0.00     23.07 o
   7  -5   9       19.11       38.00     27.34 o
   8  -5   9        0.00        0.00     25.90 o
   9  -5   9        6.85        7.47     35.46 o
  -9  -4   9        0.05        0.00     39.20 o
  -8  -4   9        9.40       22.40     41.07 o
  -7  -4   9        0.12        0.00     39.20 o
  -6  -4   9      234.95      199.77     35.47 o
  -5  -4   9      115.37      117.62     33.60 o
  -4  -4   9        2.08        0.00     33.60 o
  -3  -4   9       61.74       72.80     37.34 o
  -2  -4   9       51.36       39.20     35.47 o
  -1  -4   9      194.10      209.10     39.21 o
   0  -4   9        7.88        5.60     39.20 o
   1  -4   9       39.92       22.40     41.07 o
   2  -4   9       88.49      110.15     39.20 o
   3  -4   9       39.31       61.60     37.34 o
   4  -4   9       75.60       69.07     35.47 o
   5  -4   9        3.63        3.02     25.51 o
   6  -4   9      118.12       71.52     25.11 o
   7  -4   9        7.91        8.37     21.75 o
   8  -4   9        4.48        7.02     17.70 o
   9  -4   9        0.10        1.31     23.13 o
  10  -4   9       16.48       11.20     39.20 o
 -10  -3   9        0.32        9.33     37.34 o
  -9  -3   9        0.33        7.47     35.46 o
  -8  -3   9        1.32       22.40     35.46 o
  -7  -3   9       14.92       22.40     37.34 o
  -6  -3   9       68.33       84.01     33.60 o
  -5  -3   9       95.01       93.34     35.47 o
  -4  -3   9       63.36       70.10     13.36 o
  -3  -3   9       39.36        3.73     37.34 o
  -2  -3   9       81.58       72.81     37.34 o
  -1  -3   9      220.51      227.78     41.08 o
   0  -3   9        3.55        0.00     41.07 o
   1  -3   9     4169.25     4207.13     59.94 o
   2  -3   9       39.09       50.40     33.60 o
   3  -3   9      572.77      522.92     42.95 o
   4  -3   9        0.29        7.47     23.76 o
   5  -3   9       10.33        7.31     23.07 o
   6  -3   9      432.47      394.88     25.72 o
   7  -3   9        2.92        7.62     22.78 o
   8  -3   9        0.20        5.96     16.61 o
   9  -3   9        1.08        0.00     21.13 o
  10  -3   9       16.34        1.86     33.60 o
  11  -3   9        1.69       14.93     37.34 o
 -10  -2   9       15.63        0.00     41.07 o
  -9  -2   9        6.57       11.20     37.34 o
  -8  -2   9       19.75       28.01     29.87 o
  -7  -2   9       54.36       50.41     35.47 o
  -6  -2   9        0.14        0.00     28.01 o
  -5  -2   9      104.71       93.34     37.34 o
  -4  -2   9       15.05        0.62     13.76 o
  -3  -2   9       32.81       21.20     15.19 o
  -2  -2   9       20.78       22.40     37.34 o
  -1  -2   9        6.67       26.13     28.01 o
   0  -2   9      422.54      412.70     37.35 o
   1  -2   9       39.12       35.47     29.87 o
   2  -2   9     3771.05     3721.17     58.06 o
   3  -2   9        0.55        0.00     23.65 o
   4  -2   9        3.58        5.60     25.51 o
   5  -2   9      137.53      144.76     25.51 o
   6  -2   9        2.93        2.78     21.75 o
   7  -2   9      492.33      415.27     26.47 o
   8  -2   9       28.08       12.59     15.72 o
   9  -2   9       40.34       27.45     19.67 o
  10  -2   9        2.04       18.66     33.60 o
  11  -2   9        7.69        1.86     39.20 o
 -10  -1   9        0.32        1.86     31.73 o
  -9  -1   9        5.96        5.60     31.73 o
  -8  -1   9      167.12      207.23     33.61 o
  -7  -1   9        7.80        0.00     33.60 o
  -6  -1   9        0.16        0.00     33.60 o
  -5  -1   9        8.21        4.51     12.08 o
  -4  -1   9        0.00        0.00     13.18 o
  -3  -1   9     1015.62     1052.15     26.16 o
  -2  -1   9        4.68        0.00     35.46 o
  -1  -1   9      698.50      741.56     35.49 o
   0  -1   9      120.99      106.41     33.61 o
   1  -1   9      339.54      332.38     35.48 o
   2  -1   9      521.20      474.37     35.48 o
   3  -1   9       15.33       25.43     21.00 o
   4  -1   9       90.00      123.24     23.07 o
   5  -1   9        4.34        0.00     22.78 o
   6  -1   9       14.68       23.63     21.00 o
   7  -1   9       91.05       90.27     21.04 o
   8  -1   9      408.11      371.63     16.30 o
   9  -1   9       58.04       85.30     18.19 o
  10  -1   9        0.32        0.00     33.60 o
  11  -1   9       97.29      115.74     37.34 o
  12  -1   9       14.48        0.00     44.80 o
 -10   0   9        0.16       13.07     37.34 o
  -9   0   9        9.90        0.00     35.46 o
  -8   0   9       17.90       35.46     35.46 o
  -7   0   9       11.90       28.01     33.60 o
  -6   0   9       44.77       56.00     35.47 o
  -5   0   9       44.21       30.87     15.87 o
  -4   0   9        9.10       20.54     15.03 o
  -3   0   9      294.13      295.42     17.99 o
  -2   0   9      202.35      219.47     17.52 o
  -1   0   9      127.86      104.54     28.01 o
   0   0   9        9.22       24.27     29.87 o
   1   0   9       10.20       11.20     29.87 o
   2   0   9       41.13       46.29     18.83 o
   3   0   9      651.71      653.76     24.41 o
   4   0   9      609.63      573.40     22.45 o
   5   0   9        1.21       11.59     21.98 o
   6   0   9        9.59        9.84     21.04 o
   7   0   9      163.98      152.07     21.04 o
   8   0   9      298.61      193.55     13.47 o
   9   0   9      131.81      110.15     31.73 o
  10   0   9        0.25        5.60     37.34 o
  11   0   9        8.79        7.47     31.73 o
  12   0   9       49.44       44.80     42.94 o
  13   0   9       13.98       20.54     44.80 o
 -10   1   9        0.18        0.00     37.34 o
  -9   1   9       73.26       35.47     33.60 o
  -8   1   9        0.17        0.00     35.46 o
  -7   1   9       24.20        5.60     33.60 o
  -6   1   9       45.79        0.00     31.73 o
  -5   1   9      985.47      919.60     20.65 o
  -4   1   9       81.20       69.40     16.52 o
  -3   1   9       10.80        9.12     16.09 o
  -2   1   9       50.48       57.08     16.56 o
  -1   1   9       52.26       39.27     16.56 o
   0   1   9      383.54      341.74     29.88 o
   1   1   9       64.69       59.74     26.13 o
   2   1   9      235.13      241.01     17.79 o
   3   1   9       80.42       74.79     17.78 o
   4   1   9        5.62        8.00     18.34 o
   5   1   9     1865.41     1875.88     30.85 o
   6   1   9        7.24        6.72     18.63 o
   7   1   9      145.53      153.65     20.35 o
   8   1   9        4.63        4.59     11.71 o
   9   1   9       12.89        0.00     37.34 o
  10   1   9        0.36        0.00     41.07 o
  11   1   9        0.08        1.92     19.68 o
  12   1   9        0.00        0.00     41.07 o
  13   1   9        0.62       14.93     42.93 o
 -10   2   9        4.18        0.00     33.60 o
  -9   2   9        0.22       13.07     37.34 o
  -8   2   9      175.18      203.50     29.87 o
  -7   2   9      277.87      267.00     33.61 o
  -6   2   9      244.59      222.18     28.01 o
  -5   2   9      266.48      210.98     37.34 o
  -4   2   9        3.67        0.00     16.32 o
  -3   2   9      120.34       90.21     16.56 o
  -2   2   9       25.46       32.22     16.92 o
  -1   2   9       12.49       14.93     16.56 o
   0   2   9       35.42       43.94     15.68 o
   1   2   9       81.45       80.28     22.40 o
   2   2   9        5.79        2.76     15.14 o
   3   2   9        6.08       12.21     15.68 o
   4   2   9      439.24      428.40     18.84 o
   5   2   9       73.64       59.24     16.56 o
   6   2   9       22.29       13.00     17.24 o
   7   2   9      218.27      207.72     16.70 o
   8   2   9       33.12       23.07     10.70 o
   9   2   9       17.48        5.60     29.87 o
  10   2   9       23.37       16.80     33.60 o
  11   2   9        0.74        0.00     21.74 o
  12   2   9       24.04       31.63     22.05 o
  13   2   9        0.04        0.00     41.07 o
 -10   3   9        0.11        0.00     24.40 o
  -9   3   9       23.13       26.60     20.63 o
  -8   3   9      124.01      141.88     28.01 o
  -7   3   9        0.03        0.00     29.87 o
  -6   3   9      177.43      168.02     31.73 o
  -5   3   9       73.95       72.81     33.60 o
  -4   3   9        6.52        6.78     16.92 o
  -3   3   9       86.22       70.71     10.39 o
  -2   3   9        3.87        8.51     10.04 o
  -1   3   9      172.55      158.06     10.08 o
   0   3   9      220.72      224.47     12.22 o
   1   3   9       77.85       97.08     20.54 o
   2   3   9      253.50      247.50     14.52 o
   3   3   9        9.87        7.38     13.81 o
   4   3   9       31.40       24.44     14.34 o
   5   3   9       62.41       57.45      9.79 o
   6   3   9       73.60       68.04      7.36 o
   7   3   9       82.39       82.21      7.93 o
   8   3   9      240.22      242.16     10.26 o
   9   3   9       10.00        0.00     37.34 o
  10   3   9      140.21      151.22     37.34 o
  11   3   9       25.17       27.56     20.64 o
  12   3   9       20.55       17.61     23.13 o
  13   3   9        1.87        0.00     20.35 o
  14   3   9       13.55       37.34     44.80 o
 -10   4   9        0.43        0.00     37.34 o
  -9   4   9       16.55       11.20     28.01 o
  -8   4   9        2.15       13.07     31.73 o
  -7   4   9       17.67       13.07     31.73 o
  -6   4   9      236.04      192.31     29.87 o
  -5   4   9      271.19      308.07     35.47 o
  -4   4   9     3901.95     3753.33     56.19 o
  -3   4   9        0.47        0.00     10.55 o
  -2   4   9        6.10        6.48      9.89 o
  -1   4   9        0.39        2.07      9.35 o
   0   4   9     1897.70     2087.67     25.38 o
   1   4   9     1061.15     1114.49     16.38 o
   2   4   9       69.28       71.72      9.58 o
   3   4   9        8.41        5.50     12.49 o
   4   4   9       12.79        8.98      9.00 o
   5   4   9       56.84       63.24      8.41 o
   6   4   9      699.50      687.23     11.40 o
   7   4   9      404.43      399.83      7.41 o
   8   4   9       36.76       61.60     33.60 o
   9   4   9      117.67      154.95     35.47 o
  10   4   9        9.99        3.73     21.51 o
  11   4   9       45.98       46.43     20.18 o
  12   4   9       63.90       74.29     21.74 o
  13   4   9        4.45        8.25     19.68 o
  14   4   9        6.95        0.00     22.32 o
 -10   5   9       31.23       26.13     31.73 o
  -9   5   9        3.97       44.80     33.60 o
  -8   5   9       23.90       20.54     33.60 o
  -7   5   9        0.00       13.07     33.60 o
  -6   5   9       89.44       93.34     31.73 o
  -5   5   9     8381.96     8558.63     82.67 o
  -4   5   9       35.35       26.13     31.73 o
  -3   5   9        5.25        7.90      5.38 o
  -2   5   9      245.89      233.76     32.49 o
  -1   5   9      158.20      154.01      7.71 o
   0   5   9       18.33        9.16      6.80 o
   1   5   9       25.82       19.24      7.11 o
   2   5   9      847.44      869.91     11.06 o
   3   5   9      557.91      572.01     11.86 o
   4   5   9       59.83       62.30      8.87 o
   5   5   9      529.00      509.77     14.11 o
   6   5   9        0.22        0.00      5.98 o
   7   5   9        0.92        0.00      7.14 o
   8   5   9        3.59       20.54     31.73 o
   9   5   9       94.16       67.21     28.01 o
  10   5   9      132.38      148.66     20.63 o
  11   5   9        4.38        0.00     18.83 o
  12   5   9      215.06      230.34     25.12 o
  13   5   9      142.77      142.83     23.07 o
  14   5   9        3.64        0.00     20.18 o
  -9   6   9        0.98        3.73     33.60 o
  -8   6   9       14.13        0.00     26.13 o
  -7   6   9        4.23        0.00     33.60 o
  -6   6   9       59.33       69.07     26.13 o
  -5   6   9      681.83      676.10     35.48 o
  -4   6   9       12.16       14.93     28.01 o
  -3   6   9      129.00      106.42     28.01 o
  -2   6   9       64.14       66.11     19.10 o
  -1   6   9       45.69       49.21     16.15 o
   0   6   9       42.50       59.74     17.16 o
   1   6   9       80.71       70.17      6.34 o
   2   6   9       74.08       75.75      7.74 o
   3   6   9      389.62      374.21     10.14 o
   4   6   9        6.05        2.78      7.25 o
   5   6   9      118.20      117.14      8.43 o
   6   6   9      565.06      552.15      9.52 o
   7   6   9      506.09      515.45     31.74 o
   8   6   9      186.78      201.63     31.73 o
   9   6   9        0.97        0.00     29.87 o
  10   6   9        0.60        7.75     21.75 o
  11   6   9        1.62        0.00     21.75 o
  12   6   9       14.06        2.49     23.32 o
  13   6   9       11.66        6.94     23.33 o
  14   6   9        8.96        2.64     25.11 o
  -9   7   9       11.94        0.00     37.34 o
  -8   7   9        3.54       13.07     35.46 o
  -7   7   9       12.86       16.80     29.87 o
  -6   7   9        2.94        0.00     31.73 o
  -5   7   9        1.44        0.00     29.87 o
  -4   7   9      655.10      683.56     39.22 o
  -3   7   9       18.76       13.07     31.73 o
  -2   7   9       50.98       50.35     21.00 o
  -1   7   9        1.30        1.71     16.46 o
   0   7   9        3.50       13.39     15.14 o
   1   7   9      644.17      592.75     52.30 o
   2   7   9      123.69      119.86     10.02 o
   3   7   9      233.20      232.48     12.08 o
   4   7   9       19.22       16.73     10.14 o
   5   7   9      200.34      194.18      8.77 o
   6   7   9      129.51      128.54      5.83 o
   7   7   9        2.14        1.86     22.40 o
   8   7   9       39.08       41.07     29.87 o
   9   7   9        0.45        0.00     21.75 o
  10   7   9       20.19       15.48     20.18 o
  11   7   9        1.08        3.79     21.00 o
  12   7   9       48.59       39.53     21.41 o
  13   7   9       97.45       96.59     23.32 o
  14   7   9       11.85        8.92     21.00 o
  -9   8   9       11.29       20.54     37.34 o
  -8   8   9        0.05       31.73     35.46 o
  -7   8   9       22.44       14.93     33.60 o
  -6   8   9        0.03        5.60     29.87 o
  -5   8   9       33.63       39.20     28.01 o
  -4   8   9        0.05        0.00     31.73 o
  -3   8   9      189.53      175.50     29.87 o
  -2   8   9       37.15       33.60     24.27 o
  -1   8   9       34.52       33.60     17.49 o
   0   8   9       82.31       85.85     17.49 o
   1   8   9      100.50       94.88     16.46 o
   2   8   9      299.85      330.08     11.35 o
   3   8   9        6.48        2.80      9.90 o
   4   8   9       37.75       35.68     10.26 o
   5   8   9       30.52       30.65      8.60 o
   6   8   9       32.52       36.41      7.55 o
   7   8   9       23.92       29.91      6.89 o
   8   8   9      171.10      177.37     29.87 o
   9   8   9      127.09      122.85     21.51 o
  10   8   9        7.63        1.38     20.18 o
  11   8   9       10.07        0.11     22.32 o
  12   8   9        0.06        0.00     21.51 o
  13   8   9       39.52       19.23     24.18 o
  14   8   9      216.34      233.59     25.12 o
  -8   9   9        0.06        3.73     28.01 o
  -7   9   9       14.11       14.93     29.87 o
  -6   9   9        0.72        0.00     29.87 o
  -5   9   9       56.38       50.41     28.01 o
  -4   9   9       57.80       67.21     29.87 o
  -3   9   9      184.32      182.97     33.61 o
  -2   9   9        3.19        7.47     24.27 o
  -1   9   9        9.94        1.86     29.87 o
   0   9   9        8.43       15.27     18.34 o
   1   9   9      270.59      280.08     17.79 o
   2   9   9       42.41       47.95      8.27 o
   3   9   9       67.04       64.95     10.46 o
   4   9   9        2.27        8.66     10.91 o
   5   9   9      158.94      158.59     18.08 o
   6   9   9       21.85       24.70      8.17 o
   7   9   9       11.55        7.58      4.81 o
   8   9   9        0.03       13.57     15.72 o
   9   9   9      619.56      614.67     18.80 o
  10   9   9       14.88        7.81     17.78 o
  11   9   9        3.11        0.00     22.32 o
  12   9   9       19.74       40.73     21.04 o
  13   9   9       90.12      105.22     23.66 o
  14   9   9      337.93      355.47     27.82 o
  -7  10   9        0.73        9.33     37.34 o
  -6  10   9        3.57        3.73     35.46 o
  -5  10   9        6.08        7.47     33.60 o
  -4  10   9      117.42      188.55     35.47 o
  -3  10   9       72.92       61.60     31.73 o
  -2  10   9       79.97      100.81     31.73 o
  -1  10   9        8.19       11.20     26.13 o
   0  10   9        3.93        5.60     28.01 o
   1  10   9        0.40        0.00     17.49 o
   2  10   9       43.91       46.91      8.43 o
   3  10   9       20.89       19.79     10.46 o
   4  10   9      168.62      163.31     11.96 o
   5  10   9       33.69       30.02     11.60 o
   6  10   9       60.38       64.54     12.12 o
   7  10   9        2.39        1.55      9.90 o
   8  10   9       13.29        0.00     15.52 o
   9  10   9      118.73      102.61     14.70 o
  10  10   9        1.42        3.35     16.20 o
  11  10   9        5.47        0.00     16.43 o
  12  10   9        7.28        5.58     16.43 o
  13  10   9       71.27       55.07     21.12 o
  14  10   9       22.46       19.63     27.03 o
  -7  11   9        1.69       13.07     39.20 o
  -6  11   9        0.61        0.00     29.87 o
  -5  11   9       40.29       24.27     29.87 o
  -4  11   9       62.13       72.80     31.73 o
  -3  11   9        0.26       22.40     28.01 o
  -2  11   9       55.84       52.27     26.13 o
  -1  11   9       49.83       39.20     28.01 o
   0  11   9      148.06      136.29     31.73 o
   1  11   9       33.29       31.73     24.27 o
   2  11   9       22.75       32.57      9.73 o
   3  11   9        1.95        0.00     10.64 o
   4  11   9        0.47        0.00     11.06 o
   5  11   9      119.41      123.67     12.03 o
   6  11   9       77.68       84.71     11.47 o
   7  11   9        5.20        0.21     11.00 o
   8  11   9       27.43       19.60     14.19 o
   9  11   9        0.03        6.12     15.63 o
  10  11   9        5.82        9.73     15.52 o
  11  11   9        1.25        0.00     16.48 o
  12  11   9        0.08        1.92     23.07 o
  13  11   9       11.32       13.07     22.32 o
  14  11   9        0.50        0.00     24.18 o
  -6  12   9        1.55        3.73     37.34 o
  -5  12   9        4.51        0.00     28.01 o
  -4  12   9       13.92        7.47     29.87 o
  -3  12   9        1.76        5.60     31.73 o
  -2  12   9        7.49       31.73     31.73 o
  -1  12   9       43.48       48.53     29.87 o
   0  12   9       56.06       33.60     26.13 o
   1  12   9        6.70       20.54     29.87 o
   2  12   9        0.01        0.00     24.27 o
   3  12   9        7.20        7.72     10.53 o
   4  12   9       12.34       14.42     10.71 o
   5  12   9       29.55       33.83     10.76 o
   6  12   9       10.15        6.15     10.89 o
   7  12   9        0.76        1.20     10.84 o
   8  12   9        4.81        0.00     13.93 o
   9  12   9       19.90       14.28     15.52 o
  10  12   9       16.50       14.43     15.72 o
  11  12   9        1.42       11.70     19.67 o
  12  12   9        0.06        0.00     23.76 o
  13  12   9        3.57        0.00     25.71 o
  -5  13   9       21.06       13.07     39.20 o
  -4  13   9        1.72        9.33     35.46 o
  -3  13   9        1.54       24.27     29.87 o
  -2  13   9        4.41        0.00     26.13 o
  -1  13   9        0.86       11.20     26.13 o
   0  13   9       19.92       13.07     28.01 o
   1  13   9        0.28        2.64     18.30 o
   2  13   9       34.02       24.40     18.34 o
   3  13   9        5.78        3.41     19.10 o
   4  13   9        0.02        4.17     11.44 o
   5  13   9        1.43        6.71     11.07 o
   6  13   9       11.10       10.80     11.53 o
   7  13   9       14.33       20.71     13.99 o
   8  13   9        0.09        1.14     15.29 o
   9  13   9       27.95       18.11     16.10 o
  10  13   9        2.91        0.92     14.77 o
  11  13   9        6.04        8.48     22.84 o
  12  13   9        0.04        0.00     21.75 o
  13  13   9        0.04        0.00     25.51 o
  -4  14   9        0.16        0.00     29.87 o
  -3  14   9        0.13       13.07     33.60 o
  -2  14   9        6.77        0.00     35.46 o
  -1  14   9        3.46       13.07     35.46 o
   0  14   9        1.24        9.33     33.60 o
   1  14   9       18.45       28.01     28.01 o
   2  14   9       19.40       23.04     18.83 o
   3  14   9        0.02        7.60     18.34 o
   4  14   9        8.59        0.00     19.80 o
   5  14   9        0.97        0.00     13.35 o
   6  14   9       14.15        5.12     13.88 o
   7  14   9       17.06       10.45     13.54 o
   8  14   9      108.81       95.45     15.28 o
   9  14   9        3.05        2.54     14.61 o
  10  14   9        0.57        4.04     20.18 o
  11  14   9        1.79        0.93     19.80 o
  12  14   9        2.43        0.00     22.32 o
  -2  15   9       14.40        0.00     37.34 o
  -1  15   9        3.57        3.73     37.34 o
   0  15   9       14.60       13.07     35.46 o
   1  15   9       10.74        3.73     29.87 o
   2  15   9        3.00        0.00     31.73 o
   3  15   9       70.52       61.97     19.68 o
   4  15   9       30.99       43.96     20.43 o
   5  15   9        1.78        0.00     19.10 o
   6  15   9        6.53        3.49     14.20 o
   7  15   9      106.02       88.12     19.28 o
   8  15   9        0.82        1.06     19.28 o
   9  15   9       13.51        6.37     19.10 o
  10  15   9        0.10       16.01     21.04 o
  11  15   9        9.55        0.00     23.32 o
  -1  16   9        0.12        0.00     33.60 o
   0  16   9       13.25       31.73     31.73 o
   1  16   9        0.39       28.01     35.46 o
   2  16   9       80.48       84.01     37.34 o
   3  16   9        0.42        0.00     29.87 o
   4  16   9        7.70       16.80     31.73 o
   5  16   9        1.04        6.34     19.67 o
   6  16   9        3.62        0.00     21.12 o
   7  16   9      142.66      136.09     20.63 o
   8  16   9       14.73        9.75     20.43 o
   9  16   9        2.49        4.36     21.75 o
  10  16   9       21.03        0.00     24.18 o
   2  17   9       15.81       31.73     35.46 o
   3  17   9        3.89       28.01     35.46 o
   4  17   9        2.86        0.00     33.60 o
   5  17   9        3.89       11.20     29.87 o
   6  17   9        9.24       14.93     28.01 o
   7  17   9        6.53       11.20     33.60 o
  -3  -8  10        0.20        0.00     42.93 o
  -2  -8  10       25.50       24.27     50.40 o
  -1  -8  10        0.07        0.00     44.80 o
   0  -8  10       25.52       48.53     44.80 o
   1  -8  10       29.10        0.00     48.53 o
   2  -8  10       17.96       13.07     42.93 o
  -5  -7  10       12.19        9.33     50.40 o
  -4  -7  10        1.16       14.93     48.53 o
  -3  -7  10       21.60       42.93     39.20 o
  -2  -7  10       26.98       31.73     48.53 o
  -1  -7  10      117.95      140.02     48.53 o
   0  -7  10        6.61        0.00     46.67 o
   1  -7  10       41.21       37.34     37.34 o
   2  -7  10       16.64       37.34     46.67 o
   3  -7  10        0.07        0.00     44.80 o
   4  -7  10       10.16        0.00     44.80 o
   5  -7  10        0.24        0.00     41.07 o
  -6  -6  10       18.07       20.54     46.67 o
  -5  -6  10       21.10        0.00     44.80 o
  -4  -6  10        0.38        1.86     44.80 o
  -3  -6  10       10.84        3.73     42.93 o
  -2  -6  10        0.31        9.33     44.80 o
  -1  -6  10      227.13      207.24     48.54 o
   0  -6  10       13.52       13.07     39.20 o
   1  -6  10       97.87       97.08     46.67 o
   2  -6  10       27.24        5.60     41.07 o
   3  -6  10       34.32       13.07     42.93 o
   4  -6  10        0.02        0.00     41.07 o
   5  -6  10        5.69       24.27     39.20 o
   6  -6  10        1.45       14.93     35.46 o
   7  -6  10        4.01       22.40     35.46 o
  -7  -5  10        3.50       11.20     41.07 o
  -6  -5  10       85.43       84.01     39.20 o
  -5  -5  10       17.62       14.93     35.46 o
  -4  -5  10       11.42       11.20     33.60 o
  -3  -5  10        5.20        0.00     42.93 o
  -2  -5  10        7.10        0.00     39.20 o
  -1  -5  10       14.90       28.01     41.07 o
   0  -5  10        3.24        7.47     39.20 o
   1  -5  10        0.39        0.00     41.07 o
   2  -5  10       14.98       14.93     39.20 o
   3  -5  10        0.23        7.47     33.60 o
   4  -5  10       29.53       63.47     39.20 o
   5  -5  10       27.50       18.66     39.20 o
   6  -5  10        0.10        0.00     28.18 o
   7  -5  10        0.30        0.00     24.98 o
   8  -5  10        4.39        0.00     20.32 o
  -8  -4  10        4.26        0.00     41.07 o
  -7  -4  10       22.88       42.93     41.07 o
  -6  -4  10        0.47        0.00     41.07 o
  -5  -4  10       15.41       44.80     41.07 o
  -4  -4  10       29.30       24.27     41.07 o
  -3  -4  10        2.24       14.93     35.46 o
  -2  -4  10       13.03       13.07     39.20 o
  -1  -4  10        0.06        0.00     35.46 o
   0  -4  10      179.85      209.10     42.94 o
   1  -4  10      131.99      108.28     41.08 o
   2  -4  10       31.44       26.13     31.73 o
   3  -4  10        1.01       35.46     39.20 o
   4  -4  10       88.10       65.34     37.34 o
   5  -4  10       35.02       42.51     25.71 o
   6  -4  10       17.68       19.04     26.30 o
   7  -4  10       23.73       16.16     24.67 o
   8  -4  10       15.09       12.34     19.98 o
   9  -4  10        0.82        7.47     37.34 o
  -9  -3  10       22.04       11.20     41.07 o
  -8  -3  10       21.11       11.20     37.34 o
  -7  -3  10        4.34       11.20     39.20 o
  -6  -3  10        1.83        5.60     31.73 o
  -5  -3  10      100.82       97.08     41.07 o
  -4  -3  10       62.53       44.80     39.20 o
  -3  -3  10        6.04        5.60     25.20 o
  -2  -3  10        4.31       11.20     31.73 o
  -1  -3  10       86.16      106.41     35.47 o
   0  -3  10      784.14      730.32     39.22 o
   1  -3  10      144.29      117.62     35.47 o
   2  -3  10     1005.13      954.62     42.97 o
   3  -3  10       26.56       13.07     33.60 o
   4  -3  10       11.16        3.84     24.40 o
   5  -3  10        3.52        2.09     21.75 o
   6  -3  10      108.12       77.85     24.40 o
   7  -3  10        0.18        2.22     23.76 o
   8  -3  10        0.47       12.90     21.51 o
   9  -3  10       10.25        3.73     41.07 o
  10  -3  10        0.81        0.00     39.20 o
  -9  -2  10      104.39      156.82     41.07 o
  -8  -2  10        2.70        0.00     37.34 o
  -7  -2  10        1.61        1.86     29.87 o
  -6  -2  10       13.06       13.07     33.60 o
  -5  -2  10       68.72       56.00     37.34 o
  -4  -2  10      997.93      912.89     22.41 o
  -3  -2  10        9.34       13.29     14.64 o
  -2  -2  10       55.75       76.54     35.47 o
  -1  -2  10        6.44        1.86     33.60 o
   0  -2  10       13.82        1.86     29.87 o
   1  -2  10     1617.43     1534.54     50.47 o
   2  -2  10      518.68      498.62     41.09 o
   3  -2  10     1070.59     1059.32     42.97 o
   4  -2  10      108.77      124.74     25.72 o
   5  -2  10      154.54      170.76     24.19 o
   6  -2  10      245.20      203.78     25.12 o
   7  -2  10       15.85       18.16     23.76 o
   8  -2  10      220.92      173.46     23.45 o
   9  -2  10       12.99        0.00     44.80 o
  10  -2  10        0.00       20.54     37.34 o
  11  -2  10       27.13       37.34     39.20 o
  -9  -1  10      106.72      104.54     41.07 o
  -8  -1  10       22.31       22.40     37.34 o
  -7  -1  10       14.94        0.00     35.46 o
  -6  -1  10        0.29        1.86     33.60 o
  -5  -1  10       46.06        9.33     37.34 o
  -4  -1  10        2.78        0.00     13.76 o
  -3  -1  10        2.43       12.45     16.70 o
  -2  -1  10      376.31      365.33     19.68 o
  -1  -1  10        1.21        0.00     33.60 o
   0  -1  10      278.02      296.89     37.35 o
   1  -1  10      409.50      390.27     37.35 o
   2  -1  10     2304.14     2311.72     50.50 o
   3  -1  10      185.37      157.51     23.77 o
   4  -1  10        8.65        9.73     24.40 o
   5  -1  10       44.18       48.53     23.07 o
   6  -1  10        4.37        7.26     23.32 o
   7  -1  10      353.20      333.94     23.77 o
   8  -1  10       27.30        0.00     22.05 o
   9  -1  10        0.93        0.00     41.07 o
  10  -1  10      100.87      132.55     42.94 o
  11  -1  10        5.22       24.27     42.93 o
  12  -1  10       13.07       61.60     46.67 o
  -9   0  10        2.82        0.00     31.73 o
  -8   0  10       15.58        7.47     31.73 o
  -7   0  10       21.52       54.14     37.34 o
  -6   0  10       14.76        3.73     35.46 o
  -5   0  10       15.88       28.70     13.76 o
  -4   0  10        1.22        3.41     14.13 o
  -3   0  10      122.24       81.58     15.83 o
  -2   0  10      750.40      740.56     22.80 o
  -1   0  10       13.69       28.01     28.01 o
   0   0  10      321.46      332.37     29.88 o
   1   0  10        6.21       24.27     31.73 o
   2   0  10     3787.07     3625.92     52.44 o
   3   0  10     1091.61     1084.80     27.74 o
   4   0  10        2.17        4.64     20.43 o
   5   0  10       33.98       47.91     23.32 o
   6   0  10       26.14       20.76     21.04 o
   7   0  10       83.07       94.08     20.63 o
   8   0  10       55.73       56.00     19.67 o
   9   0  10        3.49        1.86     39.20 o
  10   0  10       38.38       11.20     41.07 o
  11   0  10        1.00        0.00     42.93 o
  12   0  10        1.52        0.00     39.20 o
  -9   1  10        0.84        0.00     35.46 o
  -8   1  10       53.41       82.14     37.34 o
  -7   1  10        0.35       11.20     33.60 o
  -6   1  10        0.42        0.00     33.60 o
  -5   1  10       34.65       10.55     14.84 o
  -4   1  10      112.08      138.15     16.70 o
  -3   1  10      297.70      288.05     19.46 o
  -2   1  10        2.02        0.00     16.56 o
  -1   1  10      115.72      132.32     22.40 o
   0   1  10       93.78       97.08     29.87 o
   1   1  10      114.07      125.08     31.73 o
   2   1  10      386.94      366.02     19.81 o
   3   1  10      167.27      176.49     20.43 o
   4   1  10        7.68       17.10     20.18 o
   5   1  10       11.53       20.20     21.04 o
   6   1  10      118.29      131.94     21.41 o
   7   1  10       39.03       41.13     20.35 o
   8   1  10       97.05      109.85     17.99 o
   9   1  10      643.79      582.68     44.82 o
  10   1  10      118.64      102.68     39.20 o
  11   1  10       15.42        9.02     22.05 o
  12   1  10        7.09       20.54     33.60 o
  13   1  10        0.01        3.73     41.07 o
 -10   2  10        1.32        0.00     37.34 o
  -9   2  10       10.96        3.73     37.34 o
  -8   2  10        0.67        5.60     35.46 o
  -7   2  10        5.72       13.07     33.60 o
  -6   2  10      251.11      268.86     39.21 o
  -5   2  10        5.10       20.54     29.87 o
  -4   2  10        0.18        6.08     16.09 o
  -3   2  10       34.12       29.68     17.52 o
  -2   2  10      247.48      243.49     18.30 o
  -1   2  10       65.46       76.46     17.92 o
   0   2  10       72.43       74.39     17.49 o
   1   2  10       47.52       52.27     24.27 o
   2   2  10       24.46       27.37     17.78 o
   3   2  10       56.65       52.67     18.34 o
   4   2  10        0.73        0.00     17.92 o
   5   2  10      517.83      510.28     21.05 o
   6   2  10       11.04       14.67     17.52 o
   7   2  10        0.00        3.42     17.77 o
   8   2  10      281.23      249.91     17.24 o
   9   2  10        8.60       24.27     37.34 o
  10   2  10      359.42      336.10     41.08 o
  11   2  10        6.26       13.89     22.05 o
  12   2  10       22.93       24.84     21.04 o
  13   2  10        4.51       24.27     35.46 o
  -9   3  10        6.03        3.73     37.34 o
  -8   3  10        0.96        0.00     28.01 o
  -7   3  10      184.05      188.71     25.72 o
  -6   3  10       12.49       14.93     23.76 o
  -5   3  10      299.58      237.63     22.33 o
  -4   3  10      679.77      651.24     23.19 o
  -3   3  10       57.09       52.70     17.01 o
  -2   3  10        5.85        0.00     16.92 o
  -1   3  10      118.27      130.76     18.83 o
   0   3  10      400.15      399.60     20.18 o
   1   3  10        2.16        7.47     24.27 o
   2   3  10       67.21       42.01     15.84 o
   3   3  10      300.30      300.77     17.79 o
   4   3  10      373.55      363.22     18.34 o
   5   3  10       33.68       33.45     16.15 o
   6   3  10       20.29       28.70     16.92 o
   7   3  10        1.55        0.00     16.09 o
   8   3  10       42.51       51.00     15.87 o
   9   3  10        4.41       16.80     28.01 o
  10   3  10       76.43       39.20     29.87 o
  11   3  10        7.13       19.42     21.74 o
  12   3  10       48.47       59.19     21.41 o
  13   3  10        2.60       11.05     23.13 o
  -9   4  10       11.36       37.34     35.46 o
  -8   4  10       15.86        7.47     31.73 o
  -7   4  10       36.37       16.80     33.60 o
  -6   4  10       39.57       22.40     33.60 o
  -5   4  10      445.69      446.30     37.35 o
  -4   4  10       57.53       73.78     18.64 o
  -3   4  10        0.06        0.00     19.28 o
  -2   4  10      138.96      118.49     17.03 o
  -1   4  10        3.22        2.07     10.28 o
   0   4  10       25.76       24.11     10.47 o
   1   4  10       30.20       36.25     10.82 o
   2   4  10      300.13      308.72     15.87 o
   3   4  10        4.45        9.25     15.14 o
   4   4  10      622.44      629.47     17.93 o
   5   4  10       41.53       31.49     14.13 o
   6   4  10      106.91      107.70      9.59 o
   7   4  10        2.88        9.98     13.18 o
   8   4  10       30.53       30.71     10.48 o
   9   4  10        5.21        0.00     35.46 o
  10   4  10       12.46       29.87     33.60 o
  11   4  10       33.82       26.13     21.41 o
  12   4  10       23.28       17.86     23.76 o
  13   4  10        0.51       17.78     24.16 o
  14   4  10        0.47        0.00     22.84 o
  -9   5  10        1.74       14.93     37.34 o
  -8   5  10       98.36       72.81     35.47 o
  -7   5  10        3.46        0.00     31.73 o
  -6   5  10        0.28        0.00     31.73 o
  -5   5  10        9.62       14.93     33.60 o
  -4   5  10       98.12      123.21     31.73 o
  -3   5  10       23.36       19.42     19.67 o
  -2   5  10       29.36       18.39     16.92 o
  -1   5  10       39.47       35.26      8.39 o
   0   5  10       19.49       18.20      9.14 o
   1   5  10       66.02       57.99      9.61 o
   2   5  10        2.25        5.83      7.95 o
   3   5  10      319.89      333.53     14.52 o
   4   5  10        7.32       10.45     12.43 o
   5   5  10       98.37       92.08      9.49 o
   6   5  10       58.80       59.40      8.48 o
   7   5  10      310.17      333.04     12.09 o
   8   5  10        2.34        9.24      7.27 o
   9   5  10      177.14      168.02     31.73 o
  10   5  10      118.78      134.41     35.47 o
  11   5  10        6.14        9.72     21.98 o
  12   5  10        0.24        0.00     21.74 o
  13   5  10        0.77        0.00     21.04 o
  14   5  10        0.04        2.83     24.52 o
  -9   6  10       70.65       84.01     33.60 o
  -8   6  10        2.81       11.20     35.46 o
  -7   6  10        1.23        0.00     33.60 o
  -6   6  10        3.29        3.73     29.87 o
  -5   6  10       40.57       33.60     29.87 o
  -4   6  10      328.02      380.90     37.35 o
  -3   6  10       66.28       62.20     27.07 o
  -2   6  10       39.38       40.13     17.16 o
  -1   6  10        3.33        7.74     17.92 o
   0   6  10       45.17       39.96      6.34 o
   1   6  10      298.44      309.24      9.48 o
   2   6  10      466.54      468.45      9.82 o
   3   6  10       35.71       30.07     10.38 o
   4   6  10        7.53        0.27      9.26 o
   5   6  10      169.57      152.07      9.68 o
   6   6  10       30.84       38.57      8.09 o
   7   6  10       29.91       28.24      4.42 o
   8   6  10        1.14        0.00     31.73 o
   9   6  10       15.69       14.93     31.73 o
  10   6  10        9.27       13.07     31.73 o
  11   6  10       11.00        4.05     23.07 o
  12   6  10       24.88       23.74     22.40 o
  13   6  10       63.08       78.00     24.40 o
  14   6  10       18.64       15.28     21.51 o
  -8   7  10        2.50       29.87     35.46 o
  -7   7  10       67.10       80.27     35.47 o
  -6   7  10       32.83       46.67     33.60 o
  -5   7  10      166.45      149.36     29.87 o
  -4   7  10      429.97      395.87     33.61 o
  -3   7  10      594.69      610.70     37.35 o
  -2   7  10        0.18        0.00     18.48 o
  -1   7  10      139.62      144.22     20.43 o
   0   7  10      163.22      177.45     17.16 o
   1   7  10       51.83       52.27     17.49 o
   2   7  10       35.84       34.24      9.14 o
   3   7  10       60.41       58.31     11.25 o
   4   7  10       65.81       63.63     11.60 o
   5   7  10      214.47      203.16      8.21 o
   6   7  10       52.53       51.88      8.03 o
   7   7  10       25.74       18.46      6.54 o
   8   7  10        3.00       22.40     28.01 o
   9   7  10        2.04       14.93     28.01 o
  10   7  10        0.00       10.96     20.18 o
  11   7  10        0.86        8.15     21.51 o
  12   7  10       83.90       66.28     23.77 o
  13   7  10       46.60       50.69     25.51 o
  14   7  10       54.96       53.66     25.11 o
  -8   8  10       14.29       26.13     35.46 o
  -7   8  10        0.13       24.27     35.46 o
  -6   8  10        0.51        0.00     28.01 o
  -5   8  10        0.09        0.00     33.60 o
  -4   8  10       72.11       74.67     31.73 o
  -3   8  10      368.41      347.30     31.74 o
  -2   8  10       79.15       98.94     31.73 o
  -1   8  10      169.27      151.38     18.83 o
   0   8  10       59.71       55.26     19.67 o
   1   8  10       87.43      103.90     20.54 o
   2   8  10      159.62      172.76      9.56 o
   3   8  10       36.12       28.31     10.97 o
   4   8  10      166.40      183.68     12.22 o
   5   8  10       87.35       93.33     11.80 o
   6   8  10       44.90       50.81      6.83 o
   7   8  10       21.01       24.10      5.37 o
   8   8  10      489.26      489.27     29.88 o
   9   8  10      101.84      119.48     28.01 o
  10   8  10        0.04        0.00     19.67 o
  11   8  10        2.28        2.64     22.32 o
  12   8  10       23.95       27.53     23.65 o
  13   8  10       95.12       81.18     24.40 o
  14   8  10        8.65        2.73     25.51 o
  -8   9  10        0.02        0.00     39.20 o
  -7   9  10        2.32       46.67     35.46 o
  -6   9  10        5.64       13.07     29.87 o
  -5   9  10       94.41       89.61     33.60 o
  -4   9  10      144.59      151.22     31.73 o
  -3   9  10       10.28        5.60     33.60 o
  -2   9  10        2.59        0.00     31.73 o
  -1   9  10       63.11       91.47     31.73 o
   0   9  10       19.72       24.27     19.80 o
   1   9  10        2.55        2.71     19.10 o
   2   9  10        0.30        0.00      6.85 o
   3   9  10     1679.27     1737.43     17.35 o
   4   9  10       33.01       47.00     11.25 o
   5   9  10       76.72       94.34     12.39 o
   6   9  10        0.97        0.00     11.06 o
   7   9  10       82.15       82.14     18.83 o
   8   9  10      230.84      242.57     25.21 o
   9   9  10        6.51        8.09     16.37 o
  10   9  10       24.75       26.13     18.48 o
  11   9  10       17.11       20.37     21.75 o
  12   9  10        0.03        3.84     23.65 o
  13   9  10        3.80        0.00     21.12 o
  14   9  10        9.94        8.35     24.98 o
  -7  10  10        0.16        9.33     33.60 o
  -6  10  10        2.53        0.00     35.46 o
  -5  10  10        2.26        5.60     35.46 o
  -4  10  10        3.18        5.60     31.73 o
  -3  10  10        0.13       13.07     31.73 o
  -2  10  10      829.25      896.57     39.22 o
  -1  10  10       98.74       97.08     31.73 o
   0  10  10       45.76       50.95     20.43 o
   1  10  10        4.96        7.74     18.34 o
   2  10  10      425.57      409.98     17.36 o
   3  10  10      215.62      216.42     12.01 o
   4  10  10        9.82        8.04     11.20 o
   5  10  10        0.55        8.40     11.94 o
   6  10  10        0.11        0.00     11.46 o
   7  10  10       94.62       91.98     17.92 o
   8  10  10        9.47        5.27     16.10 o
   9  10  10       36.45       27.36     14.34 o
  10  10  10        1.25        7.94     16.97 o
  11  10  10        2.77        9.64     16.72 o
  12  10  10        0.00        2.71     17.30 o
  13  10  10        4.74       19.66     23.65 o
  14  10  10       94.70       82.14     24.67 o
  -6  11  10        0.16       11.20     28.01 o
  -5  11  10       15.03        0.00     29.87 o
  -4  11  10        0.04        0.00     31.73 o
  -3  11  10      131.00      119.48     37.34 o
  -2  11  10        0.30        0.00     28.01 o
  -1  11  10       11.27        7.47     31.73 o
   0  11  10       97.30      108.27     28.01 o
   1  11  10        9.88        6.54     18.48 o
   2  11  10        0.03        0.00     18.48 o
   3  11  10        3.84        0.40      9.26 o
   4  11  10       98.11       86.34     11.23 o
   5  11  10      152.65      160.16     12.67 o
   6  11  10        9.98        0.02     11.46 o
   7  11  10       29.34       31.93     14.78 o
   8  11  10        0.46        1.74     14.61 o
   9  11  10      134.80      129.80     16.37 o
  10  11  10        9.54       10.31     14.70 o
  11  11  10        3.20        6.61     15.28 o
  12  11  10        3.25        1.48     16.97 o
  13  11  10        8.45       26.03     22.84 o
  -5  12  10        2.65        0.00     28.01 o
  -4  12  10        0.05        0.00     28.01 o
  -3  12  10       23.90       18.66     31.73 o
  -2  12  10        1.96       14.93     33.60 o
  -1  12  10       10.76        7.47     28.01 o
   0  12  10        3.78        0.00     31.73 o
   1  12  10        0.02        7.47     26.13 o
   2  12  10       18.20       22.40     24.27 o
   3  12  10        7.34       13.27     17.78 o
   4  12  10       67.52       70.31     13.49 o
   5  12  10       22.84       20.85     11.25 o
   6  12  10       53.98       47.31     11.69 o
   7  12  10        0.79        0.00     13.88 o
   8  12  10        1.71        2.64     14.34 o
   9  12  10        2.30        5.48     15.97 o
  10  12  10       19.74       24.56     16.39 o
  11  12  10        0.04        0.00     17.20 o
  12  12  10        7.21        5.70     23.07 o
  13  12  10       17.33       22.55     24.18 o
  -4  13  10        4.20       16.80     35.46 o
  -3  13  10       10.86        9.33     35.46 o
  -2  13  10        1.86       24.27     35.46 o
  -1  13  10       27.14       42.93     31.73 o
   0  13  10       20.51        1.86     29.87 o
   1  13  10        5.68       14.93     29.87 o
   2  13  10        1.48        0.00     29.87 o
   3  13  10       12.86        6.54     19.80 o
   4  13  10        2.67        5.79     15.63 o
   5  13  10       63.83       54.00     11.45 o
   6  13  10       13.19       20.28     11.54 o
   7  13  10        0.10        0.00     14.25 o
   8  13  10        8.48       15.47     15.29 o
   9  13  10       13.51       31.75     15.52 o
  10  13  10        0.90        0.00     15.72 o
  11  13  10        1.54        0.00     21.12 o
  12  13  10        0.08        0.00     24.18 o
  -3  14  10        2.99       18.66     31.73 o
  -2  14  10        1.89       20.54     29.87 o
  -1  14  10        3.38        0.00     29.87 o
   0  14  10       25.29        0.00     35.47 o
   1  14  10        8.86        0.00     28.01 o
   2  14  10        6.99        9.51     20.18 o
   3  14  10        1.37        0.00     19.10 o
   4  14  10        2.11        0.00     19.80 o
   5  14  10       43.51       43.21     17.78 o
   6  14  10        1.56        0.00     11.41 o
   7  14  10        1.86        9.53     15.00 o
   8  14  10        5.99        8.62     15.10 o
   9  14  10        9.62        7.97     15.28 o
  10  14  10        0.14        0.00     21.12 o
  11  14  10       14.52        0.00     24.18 o
  12  14  10       10.47        8.53     22.84 o
  -2  15  10       17.56       26.13     37.34 o
  -1  15  10        0.09        0.00     31.73 o
   0  15  10       20.58        7.47     31.73 o
   1  15  10        5.59       29.87     33.60 o
   2  15  10        4.59        9.33     28.01 o
   3  15  10        0.26        0.00     19.10 o
   4  15  10        8.40       11.20     20.43 o
   5  15  10        0.30        2.62     19.67 o
   6  15  10        1.83        0.00     26.13 o
   7  15  10       10.73       14.93     18.63 o
   8  15  10       36.98       36.43     15.10 o
   9  15  10        0.92        0.00     15.02 o
  10  15  10        1.95        3.19     20.43 o
  11  15  10        0.06        7.58     21.75 o
   0  16  10        0.61        0.00     35.46 o
   1  16  10       15.03       16.80     37.34 o
   2  16  10        3.56        1.86     29.87 o
   3  16  10        0.00        0.00     31.73 o
   4  16  10       15.03       22.40     20.43 o
   5  16  10        1.13        3.73     19.80 o
   6  16  10        0.62        0.00     29.87 o
   7  16  10       11.83        0.00     33.60 o
   8  16  10       74.09       52.27     33.60 o
   9  16  10        1.12       18.32     21.04 o
   3  17  10       16.03        9.33     31.73 o
   4  17  10        8.59       20.54     29.87 o
   5  17  10        4.70        3.73     29.87 o
   6  17  10        5.68       14.93     31.73 o
   7  17  10        8.65        0.00     33.60 o
  -2  -7  11       52.16       72.80     39.20 o
  -1  -7  11        0.19        0.00     46.67 o
   0  -7  11        0.12       24.27     46.67 o
   1  -7  11        3.80        0.00     37.34 o
   2  -7  11       20.07       41.07     48.53 o
  -5  -6  11        2.27        1.86     48.53 o
  -4  -6  11        0.97        0.00     48.53 o
  -3  -6  11        0.71        9.33     48.53 o
  -2  -6  11       42.91       56.00     39.20 o
  -1  -6  11        7.79       16.80     37.34 o
   0  -6  11       27.88       44.80     37.34 o
   1  -6  11        5.39       33.60     46.67 o
   2  -6  11       65.00       54.14     37.34 o
   3  -6  11       43.98       48.53     37.34 o
   4  -6  11        0.01       14.93     35.46 o
   5  -6  11        5.13        3.73     44.80 o
  -6  -5  11        5.37        0.00     46.67 o
  -5  -5  11        0.04       29.87     39.20 o
  -4  -5  11        2.46        0.00     37.34 o
  -3  -5  11        1.91        0.00     44.80 o
  -2  -5  11       14.41       20.54     35.46 o
  -1  -5  11       11.15        3.73     37.34 o
   0  -5  11       24.94       33.60     39.20 o
   1  -5  11        0.59       16.80     42.93 o
   2  -5  11       21.14       22.40     42.93 o
   3  -5  11       11.19       29.87     41.07 o
   4  -5  11        0.43        7.47     33.60 o
   5  -5  11        3.93        0.00     39.20 o
   6  -5  11       18.19       26.13     41.07 o
   7  -5  11       10.41        2.24     29.50 o
  -7  -4  11        0.00        0.00     35.46 o
  -6  -4  11       28.62       24.27     42.93 o
  -5  -4  11        1.96        0.00     37.34 o
  -4  -4  11      103.61       98.94     41.07 o
  -3  -4  11        0.64       16.80     31.73 o
  -2  -4  11       10.81       11.20     41.07 o
  -1  -4  11       10.47        0.00     42.93 o
   0  -4  11        0.22       18.66     33.60 o
   1  -4  11       39.18       26.13     41.07 o
   2  -4  11       35.46       56.00     37.34 o
   3  -4  11        3.33        3.73     37.34 o
   4  -4  11        8.02        0.00     33.60 o
   5  -4  11        0.19        0.00     35.46 o
   6  -4  11        1.00        0.00     23.76 o
   7  -4  11        2.73       17.15     28.18 o
   8  -4  11        0.50       14.88     25.90 o
  -7  -3  11        2.05        0.00     42.93 o
  -6  -3  11        0.66        0.00     37.34 o
  -5  -3  11        0.89        0.00     41.07 o
  -4  -3  11      111.80       89.61     39.20 o
  -3  -3  11       51.05        0.00     41.07 o
  -2  -3  11       82.87       76.54     35.47 o
  -1  -3  11       10.85        7.47     35.46 o
   0  -3  11      148.65      158.68     41.08 o
   1  -3  11        0.32        3.73     41.07 o
   2  -3  11       83.57       59.74     35.47 o
   3  -3  11      273.52      300.59     41.08 o
   4  -3  11        3.72        0.00     37.34 o
   5  -3  11       69.30       98.94     25.08 o
   6  -3  11       10.82       16.23     25.71 o
   7  -3  11        9.31        3.84     24.18 o
   8  -3  11       28.86        0.77     22.32 o
   9  -3  11        0.00        0.00     39.20 o
  -8  -2  11       10.44        7.47     42.93 o
  -7  -2  11       22.75       14.93     39.20 o
  -6  -2  11        7.29        7.47     39.20 o
  -5  -2  11       99.04       87.75     39.20 o
  -4  -2  11       36.70       39.20     41.07 o
  -3  -2  11       76.86       52.61     17.73 o
  -2  -2  11       46.35       80.27     37.34 o
  -1  -2  11        0.53        0.00     37.34 o
   0  -2  11      101.80      117.62     31.73 o
   1  -2  11       43.46       61.60     29.87 o
   2  -2  11      508.16      543.42     42.95 o
   3  -2  11       18.02       42.93     37.34 o
   4  -2  11        0.12        2.49     23.32 o
   5  -2  11      202.03      205.26     25.72 o
   6  -2  11        2.60        2.10     25.11 o
   7  -2  11       20.23        5.60     23.32 o
   8  -2  11        0.40        0.00     24.52 o
   9  -2  11       15.94       18.61     23.45 o
  10  -2  11        4.43       13.07     39.20 o
  -8  -1  11        6.20        7.47     33.60 o
  -7  -1  11        0.11        0.00     37.34 o
  -6  -1  11        6.43        0.00     39.20 o
  -5  -1  11       13.87        7.47     31.73 o
  -4  -1  11       82.57       90.85     16.86 o
  -3  -1  11       40.58       43.25     17.77 o
  -2  -1  11        0.83        9.65     16.52 o
  -1  -1  11       94.17       98.94     37.34 o
   0  -1  11       30.36       28.01     29.87 o
   1  -1  11      814.60      825.61     41.10 o
   2  -1  11      893.67      842.47     39.23 o
   3  -1  11      313.37      289.41     35.47 o
   4  -1  11      140.90      126.70     23.66 o
   5  -1  11        7.69       10.79     23.32 o
   6  -1  11       27.92       10.34     22.84 o
   7  -1  11        3.63        0.00     22.78 o
   8  -1  11       23.03       13.41     21.51 o
   9  -1  11        7.78       19.27     20.18 o
  10  -1  11        0.28       11.20     44.80 o
  11  -1  11       25.29        0.00     46.67 o
  -8   0  11        3.58        0.00     35.46 o
  -7   0  11        0.15        3.73     35.46 o
  -6   0  11        9.67        0.00     28.01 o
  -5   0  11        0.24        0.00     31.73 o
  -4   0  11      368.31      354.83     19.46 o
  -3   0  11      293.84      243.99     19.46 o
  -2   0  11        0.86        1.45     16.92 o
  -1   0  11      455.41      448.17     35.48 o
   0   0  11       17.92        9.33     33.60 o
   1   0  11       95.77      115.74     29.87 o
   2   0  11        0.42        0.00     29.87 o
   3   0  11       20.99        6.29     23.07 o
   4   0  11      179.61      179.85     24.40 o
   5   0  11      100.73      121.05     23.66 o
   6   0  11       93.94       87.05     22.40 o
   7   0  11       31.66       36.59     21.74 o
   8   0  11      150.35       99.42     21.41 o
   9   0  11        2.94        7.47     39.20 o
  10   0  11        4.09       18.66     39.20 o
  11   0  11       12.69       24.27     42.93 o
  -9   1  11       37.41       35.47     41.07 o
  -8   1  11        1.06       24.27     39.20 o
  -7   1  11        0.07        1.86     35.46 o
  -6   1  11        6.08        0.00     37.34 o
  -5   1  11       28.03       28.60     15.19 o
  -4   1  11      168.98      154.94     17.99 o
  -3   1  11      101.74       65.32     17.77 o
  -2   1  11       25.00       35.47     18.64 o
  -1   1  11       80.24       78.04     18.94 o
   0   1  11       24.33       35.47     29.87 o
   1   1  11      137.07      104.54     33.61 o
   2   1  11       88.53       76.54     31.73 o
   3   1  11     3604.63     3660.22     49.62 o
   4   1  11      259.95      266.83     24.19 o
   5   1  11      460.59      445.67     23.66 o
   6   1  11        0.36        0.00     19.67 o
   7   1  11       35.76       29.99     19.68 o
   8   1  11      336.74      301.13     22.05 o
   9   1  11       27.30        5.60     41.07 o
  10   1  11       29.23       41.07     31.73 o
  11   1  11        0.05        1.86     33.60 o
  12   1  11       31.69       33.60     44.80 o
  -9   2  11        4.12        0.00     41.07 o
  -8   2  11        4.15        0.00     37.34 o
  -7   2  11       28.78       29.87     37.34 o
  -6   2  11       32.77       54.14     35.47 o
  -5   2  11      264.31      254.53     19.46 o
  -4   2  11        3.43        1.86     16.32 o
  -3   2  11       53.32       72.26     16.56 o
  -2   2  11        0.06        0.00     16.92 o
  -1   2  11      125.92      144.90     20.18 o
   0   2  11       41.36       33.80     18.83 o
   1   2  11        3.54        9.33     29.87 o
   2   2  11      357.00      336.12     31.74 o
   3   2  11      281.15      299.60     21.75 o
   4   2  11     3071.96     3091.62     58.96 o
   5   2  11       24.52       18.54     19.67 o
   6   2  11       36.16       50.79     18.83 o
   7   2  11      262.47      279.77     19.68 o
   8   2  11       23.93       12.17     17.99 o
   9   2  11      493.07      448.17     42.95 o
  10   2  11        5.58        9.33     33.60 o
  11   2  11        1.26        7.47     37.34 o
  12   2  11        1.03        9.43     22.32 o
  13   2  11        1.18        0.00     46.67 o
  -9   3  11        3.49       14.93     37.34 o
  -8   3  11       12.93       24.27     37.34 o
  -7   3  11        0.79        0.00     31.73 o
  -6   3  11      213.66      248.31     37.34 o
  -5   3  11       60.70       56.00     35.47 o
  -4   3  11       11.77        1.16     17.52 o
  -3   3  11        4.31        0.00     18.30 o
  -2   3  11       42.36       54.62     19.68 o
  -1   3  11      710.33      682.72     22.33 o
   0   3  11       76.91       70.00     18.48 o
   1   3  11      343.06      357.24     20.44 o
   2   3  11      143.37      137.48     17.78 o
   3   3  11      439.68      435.60     20.44 o
   4   3  11     1042.28     1025.96     24.20 o
   5   3  11       35.75       39.26     18.83 o
   6   3  11        0.00        1.06     17.92 o
   7   3  11        0.05       10.40     16.32 o
   8   3  11        0.62        2.49     15.03 o
   9   3  11       40.03       22.40     37.34 o
  10   3  11      224.41      248.31     39.21 o
  11   3  11        2.66       20.54     41.07 o
  12   3  11       18.52       38.51     22.84 o
  13   3  11       49.33       64.88     23.13 o
  -9   4  11        3.27       33.60     31.73 o
  -8   4  11        0.02        0.00     26.40 o
  -7   4  11       17.60        5.93     22.32 o
  -6   4  11        3.90       10.18     23.07 o
  -5   4  11       35.90       47.06     19.10 o
  -4   4  11       31.11       24.27     15.82 o
  -3   4  11       22.51       30.06     15.82 o
  -2   4  11        6.90       20.35     15.28 o
  -1   4  11       27.44       38.37     17.78 o
   0   4  11      161.07      146.56     19.81 o
   1   4  11       36.55       25.20     18.48 o
   2   4  11       51.29       54.84     15.68 o
   3   4  11        8.17        0.00     16.46 o
   4   4  11        0.11       13.22     16.15 o
   5   4  11      581.90      564.92     37.36 o
   6   4  11      124.45      154.59     18.30 o
   7   4  11       83.43       76.44     16.32 o
   8   4  11        2.32        0.00     13.18 o
   9   4  11       79.75       80.28     33.60 o
  10   4  11      236.48      253.91     37.34 o
  11   4  11       85.98       78.40     41.07 o
  12   4  11       22.46       42.40     22.40 o
  13   4  11        0.35        1.33     22.40 o
  -8   5  11        0.11        0.00     37.34 o
  -7   5  11       96.76      112.01     35.47 o
  -6   5  11        2.01        0.00     26.13 o
  -5   5  11       17.92       35.46     35.46 o
  -4   5  11       40.71       20.54     31.73 o
  -3   5  11      981.23      917.49     25.13 o
  -2   5  11        6.12        0.00     18.34 o
  -1   5  11        0.66        0.00     15.28 o
   0   5  11       13.89        9.77     14.19 o
   1   5  11       19.23       20.54     10.73 o
   2   5  11       37.41       42.69     12.76 o
   3   5  11       40.75       37.42     15.14 o
   4   5  11      167.69      173.92     15.68 o
   5   5  11        1.09        3.01     14.13 o
   6   5  11       32.78       34.07     14.40 o
   7   5  11      434.78      440.76     16.10 o
   8   5  11        8.09        0.00     31.73 o
   9   5  11       13.58       11.20     29.87 o
  10   5  11        1.15        0.00     31.73 o
  11   5  11        9.81        0.00     37.34 o
  12   5  11        0.36        0.00     24.16 o
  13   5  11        1.47        0.00     25.11 o
  -8   6  11        1.15       14.93     33.60 o
  -7   6  11        2.95        1.86     28.01 o
  -6   6  11      137.24      126.95     29.87 o
  -5   6  11       80.89       61.60     33.60 o
  -4   6  11      202.98      209.10     31.73 o
  -3   6  11      240.04      235.19     21.51 o
  -2   6  11       20.26       22.21     19.10 o
  -1   6  11      207.24      211.91     22.32 o
   0   6  11       40.68       30.73     18.34 o
   1   6  11        1.92        5.60     18.48 o
   2   6  11        4.64        6.21      7.96 o
   3   6  11        5.44        3.14     10.00 o
   4   6  11       95.88       90.91     12.77 o
   5   6  11       35.39       32.08     13.81 o
   6   6  11      159.48      156.35     14.64 o
   7   6  11       67.68       67.22     11.97 o
   8   6  11      110.61      126.95     31.73 o
   9   6  11       36.13       46.67     28.01 o
  10   6  11        1.49       13.07     29.87 o
  11   6  11        7.51       12.46     21.98 o
  12   6  11        0.08       19.47     22.84 o
  13   6  11        0.03        0.00     23.07 o
  14   6  11       15.96       10.36     23.45 o
  -8   7  11        0.01        3.73     31.73 o
  -7   7  11       33.13       48.53     37.34 o
  -6   7  11       26.36       39.20     35.47 o
  -5   7  11       26.67       29.87     33.60 o
  -4   7  11      160.98      171.75     35.47 o
  -3   7  11       11.05        9.33     26.13 o
  -2   7  11       78.24       84.03     19.80 o
  -1   7  11        5.82       16.21     16.46 o
   0   7  11        7.04       19.69     20.43 o
   1   7  11       15.11       18.46     17.78 o
   2   7  11       33.68       28.36     10.08 o
   3   7  11      276.79      247.59     10.53 o
   4   7  11      233.42      237.03     11.03 o
   5   7  11        3.03       10.62     11.48 o
   6   7  11       35.65       33.60     11.69 o
   7   7  11        0.00        0.00      8.79 o
   8   7  11       13.65       13.07     28.01 o
   9   7  11       11.16       28.01     29.87 o
  10   7  11       39.60       37.34     28.01 o
  11   7  11        2.42       13.12     21.75 o
  12   7  11       11.44       15.64     21.00 o
  13   7  11       44.17       39.06     25.51 o
  14   7  11        1.18        0.00     26.00 o
  -7   8  11        5.19       26.13     35.46 o
  -6   8  11        0.64        0.00     29.87 o
  -5   8  11        0.81       22.40     33.60 o
  -4   8  11      122.86      169.89     35.47 o
  -3   8  11       44.93       37.34     28.01 o
  -2   8  11     1762.65     1776.04     31.64 o
  -1   8  11       89.68       87.31     18.34 o
   0   8  11       15.39       19.71     17.49 o
   1   8  11       65.17       66.21     16.46 o
   2   8  11      663.36      696.21     16.40 o
   3   8  11      238.03      252.13     12.67 o
   4   8  11       98.55      103.81     12.01 o
   5   8  11       22.96       26.30      9.35 o
   6   8  11       11.86       21.56     10.74 o
   7   8  11       26.99       26.13     24.27 o
   8   8  11      134.66      134.41     28.01 o
   9   8  11       63.83       65.33     29.87 o
  10   8  11        0.00        0.00     21.51 o
  11   8  11        6.32        0.00     23.65 o
  12   8  11       25.84       23.16     29.87 o
  13   8  11       24.54        2.38     24.40 o
  14   8  11       16.43       28.46     24.40 o
  -7   9  11       11.82       16.80     39.20 o
  -6   9  11       26.90       67.21     31.73 o
  -5   9  11       10.99        3.73     35.46 o
  -4   9  11       32.13       20.54     31.73 o
  -3   9  11     3596.84     3690.57     61.75 o
  -2   9  11       55.63       65.33     31.73 o
  -1   9  11        3.92        4.40     18.34 o
   0   9  11        1.49        2.04     20.43 o
   1   9  11       10.31        3.73     19.80 o
   2   9  11       45.09       37.98      6.93 o
   3   9  11       10.96        9.33     10.46 o
   4   9  11       52.05       56.00     12.03 o
   5   9  11      297.13      310.85     13.92 o
   6   9  11       11.83        9.22      8.62 o
   7   9  11       20.96        9.33     18.83 o
   8   9  11        2.08        0.00     18.83 o
   9   9  11        1.42        5.60     28.01 o
  10   9  11        9.04       27.04     22.84 o
  11   9  11        2.09       13.12     24.40 o
  12   9  11       41.01       49.47     22.44 o
  13   9  11        1.00        0.00     21.12 o
  14   9  11       93.68       84.68     25.72 o
  -6  10  11        0.31        0.00     31.73 o
  -5  10  11       21.40       24.27     35.46 o
  -4  10  11       17.87        0.00     29.87 o
  -3  10  11      374.78      365.97     33.61 o
  -2  10  11       16.93        0.00     29.87 o
  -1  10  11       83.48       44.80     26.13 o
   0  10  11       31.85       38.42     20.43 o
   1  10  11        4.34        0.00     17.78 o
   2  10  11        9.78        3.53     17.78 o
   3  10  11        3.57        1.67      9.43 o
   4  10  11        7.96        4.36     11.09 o
   5  10  11       55.01       50.98     11.60 o
   6  10  11        8.65        8.27     11.92 o
   7  10  11       32.01       28.83     17.49 o
   8  10  11       26.47       15.74     18.34 o
   9  10  11       72.36       81.42     18.14 o
  10  10  11       47.34       51.34     16.86 o
  11  10  11        2.25        8.82     17.70 o
  12  10  11        0.74        0.00     16.50 o
  13  10  11        5.56        4.74     24.18 o
  -6  11  11        0.02        0.00     35.46 o
  -5  11  11        0.06       14.93     29.87 o
  -4  11  11        5.99        9.33     35.46 o
  -3  11  11        0.63       13.07     26.13 o
  -2  11  11      174.45      184.82     33.61 o
  -1  11  11       46.27       39.20     31.73 o
   0  11  11        0.01        0.00     28.01 o
   1  11  11        0.39        0.64     18.83 o
   2  11  11        5.38        6.60     18.34 o
   3  11  11       95.68       89.28     18.83 o
   4  11  11       29.09       23.92     11.06 o
   5  11  11       52.65       40.92     11.92 o
   6  11  11        1.24        0.00     11.11 o
   7  11  11        2.48        3.96     16.46 o
   8  11  11       22.29       34.28     14.34 o
   9  11  11        0.56       14.84     16.43 o
  10  11  11        0.02        0.00     17.29 o
  11  11  11        6.42        7.05     17.29 o
  12  11  11        4.95        5.37     16.10 o
  13  11  11        3.83        0.00     21.75 o
  -5  12  11        5.13       24.27     31.73 o
  -4  12  11        0.21        5.60     33.60 o
  -3  12  11       13.91       29.87     35.46 o
  -2  12  11       32.16       35.47     29.87 o
  -1  12  11       95.06      112.01     31.73 o
   0  12  11       12.25       13.07     29.87 o
   1  12  11       14.36       14.93     26.13 o
   2  12  11        2.47        0.00     17.01 o
   3  12  11        0.90        0.80     17.92 o
   4  12  11       56.28       66.08     16.46 o
   5  12  11        0.14        7.36     11.20 o
   6  12  11        1.55        6.67     12.07 o
   7  12  11        4.66        0.00     14.85 o
   8  12  11        0.02        0.97     14.61 o
   9  12  11        9.75       13.67     15.78 o
  10  12  11       23.60       26.75     15.09 o
  11  12  11       18.44        8.71     16.17 o
  12  12  11        6.66        0.00     16.10 o
  13  12  11       15.80        4.77     23.32 o
  -4  13  11        2.83       16.80     35.46 o
  -3  13  11        6.04        0.00     37.34 o
  -2  13  11       39.60       16.80     28.01 o
  -1  13  11      127.72      108.27     35.47 o
   0  13  11        0.70       22.40     29.87 o
   1  13  11       20.49       24.27     26.13 o
   2  13  11        7.42        0.00     28.01 o
   3  13  11       22.80       26.96     17.78 o
   4  13  11       15.03       14.86     18.34 o
   5  13  11       11.52        8.89     15.10 o
   6  13  11        3.25        0.00     13.84 o
   7  13  11        1.53        3.19     13.44 o
   8  13  11        2.03        0.00     15.69 o
   9  13  11        3.36        0.00     15.43 o
  10  13  11        2.53        0.00     16.19 o
  11  13  11       80.45       80.63     18.51 o
  12  13  11        0.29       17.23     23.07 o
  -3  14  11        0.49        0.00     33.60 o
  -2  14  11       34.37       44.80     33.60 o
  -1  14  11       13.74       29.87     35.46 o
   0  14  11       10.90        0.00     31.73 o
   1  14  11        1.30        0.00     26.13 o
   2  14  11        0.47       20.54     26.13 o
   3  14  11        0.47        0.00     18.48 o
   4  14  11        2.36        9.33     19.80 o
   5  14  11        6.00        2.94     16.20 o
   6  14  11       27.38       16.68     19.68 o
   7  14  11        0.01        6.29     14.68 o
   8  14  11       26.44       32.73     14.87 o
   9  14  11        0.34        0.09     15.52 o
  10  14  11        4.37        1.74     17.01 o
  11  14  11       15.19        8.40     19.80 o
  -1  15  11        0.28        0.00     33.60 o
   0  15  11        2.47        7.47     35.46 o
   1  15  11       21.92       35.46     33.60 o
   2  15  11       11.99        0.00     28.01 o
   3  15  11        4.14        5.60     19.80 o
   4  15  11        0.00        0.00     20.43 o
   5  15  11        0.54        0.00     18.34 o
   6  15  11        0.11        0.00     29.87 o
   7  15  11       18.21       11.70     21.98 o
   8  15  11        0.11        0.00     21.98 o
   9  15  11        0.09        0.00     16.29 o
  10  15  11        4.54        0.00     23.32 o
  11  15  11        0.38        0.00     23.32 o
   0  16  11        5.84       28.01     39.20 o
   1  16  11        2.17        1.86     29.87 o
   2  16  11       22.54       20.54     33.60 o
   3  16  11        2.92        0.00     31.73 o
   4  16  11        1.21        3.73     19.80 o
   5  16  11        0.02       15.87     19.80 o
   6  16  11        0.10        0.00     28.01 o
   7  16  11        7.82       42.93     35.46 o
   8  16  11        2.70        0.00     28.01 o
   9  16  11        1.46       16.80     37.34 o
   4  17  11        2.35       13.07     31.73 o
   6  17  11        0.32        0.00     31.73 o
  -1  -6  12        4.34        0.00     50.40 o
   0  -6  12        0.12        0.00     48.53 o
   1  -6  12        0.49        0.00     48.53 o
   2  -6  12        9.88        7.47     41.07 o
  -4  -5  12        0.06        0.00     48.53 o
  -3  -5  12        4.42       29.87     48.53 o
  -2  -5  12        2.30       14.93     39.20 o
  -1  -5  12       51.62      102.67     48.53 o
   0  -5  12       35.20       61.60     46.67 o
   1  -5  12        2.18        0.00     35.46 o
   2  -5  12        0.04        0.00     42.93 o
   3  -5  12       17.83       41.07     44.80 o
   4  -5  12        2.20        7.47     42.93 o
   5  -5  12       16.30       14.93     37.34 o
  -5  -4  12        5.78       42.93     46.67 o
  -4  -4  12        1.07        0.00     41.07 o
  -3  -4  12       10.20       29.87     42.93 o
  -2  -4  12        4.09       20.54     41.07 o
  -1  -4  12        0.01        0.00     44.80 o
   0  -4  12       66.96       65.33     42.94 o
   1  -4  12        1.97       18.66     39.20 o
   2  -4  12       73.38       56.00     35.47 o
   3  -4  12      160.06      201.62     39.20 o
   4  -4  12       68.45       50.41     41.07 o
   5  -4  12        1.39       14.93     37.34 o
   6  -4  12        2.14        9.33     33.60 o
   7  -4  12       10.71       11.11     27.03 o
  -6  -3  12       19.24       28.01     42.93 o
  -5  -3  12        0.06       14.93     37.34 o
  -4  -3  12        5.36       16.80     35.46 o
  -3  -3  12       50.08       63.47     31.73 o
  -2  -3  12        0.23        0.00     42.93 o
  -1  -3  12       55.32       72.80     41.07 o
   0  -3  12       53.65       56.00     42.94 o
   1  -3  12      195.63      194.16     39.20 o
   2  -3  12       10.62       26.13     35.46 o
   3  -3  12        2.92        0.00     41.07 o
   4  -3  12        6.94       11.20     35.46 o
   5  -3  12        0.07        0.00     33.60 o
   6  -3  12       22.96       30.13     27.62 o
   7  -3  12        0.00        0.00     24.40 o
   8  -3  12        7.90        8.04     25.51 o
  -7  -2  12       27.08       33.60     44.80 o
  -6  -2  12       36.43       37.34     42.94 o
  -5  -2  12       17.50       22.40     39.20 o
  -4  -2  12        2.52       22.40     41.07 o
  -3  -2  12       19.19       20.54     41.07 o
  -2  -2  12        6.06        1.20     17.24 o
  -1  -2  12        2.92       11.20     35.46 o
   0  -2  12        1.53        9.33     33.60 o
   1  -2  12      457.90      470.57     39.21 o
   2  -2  12        6.40       14.93     31.73 o
   3  -2  12      122.65      126.95     39.20 o
   4  -2  12        0.14        0.00     37.34 o
   5  -2  12       22.28        2.34     23.65 o
   6  -2  12        0.03       17.13     26.30 o
   7  -2  12        0.20        2.63     24.40 o
   8  -2  12       10.04        0.00     25.52 o
   9  -2  12        2.05        0.00     44.80 o
  -7  -1  12       12.32        0.00     37.34 o
  -6  -1  12        8.93       14.93     29.87 o
  -5  -1  12        5.70       14.93     37.34 o
  -4  -1  12      156.99      115.75     35.47 o
  -3  -1  12       91.89       82.14     17.77 o
  -2  -1  12       14.49       17.22     17.99 o
  -1  -1  12        4.90       14.93     31.73 o
   0  -1  12        0.84       26.13     37.34 o
   1  -1  12       99.39      106.41     37.34 o
   2  -1  12        8.66        1.86     35.46 o
   3  -1  12       12.85       42.93     35.46 o
   4  -1  12        8.62        0.00     23.07 o
   5  -1  12        3.57        0.00     22.32 o
   6  -1  12       12.37        5.74     25.20 o
   7  -1  12        9.29       22.01     24.16 o
   8  -1  12        0.00        0.00     23.76 o
   9  -1  12        5.94        1.86     41.07 o
  10  -1  12        2.29        1.86     44.80 o
  -7   0  12        4.26        1.86     35.46 o
  -6   0  12        5.31        9.33     39.20 o
  -5   0  12      102.74       89.61     39.20 o
  -4   0  12        8.27        9.33     33.60 o
  -3   0  12       40.48       47.70     16.92 o
  -2   0  12       35.22       46.25     17.99 o
  -1   0  12        1.26        0.00     18.30 o
   0   0  12        0.90        9.33     35.46 o
   1   0  12        9.45        0.00     33.60 o
   2   0  12      338.31      289.41     31.74 o
   3   0  12      126.14      123.22     29.87 o
   4   0  12       49.38       64.40     22.44 o
   5   0  12       23.36       27.06     21.12 o
   6   0  12       53.07       37.75     23.32 o
   7   0  12       16.24        8.27     22.40 o
   8   0  12        1.11        0.99     21.41 o
   9   0  12       50.20       56.00     39.20 o
  10   0  12       10.37       11.20     39.20 o
  11   0  12        2.23        7.47     35.46 o
  -8   1  12        4.10       13.07     41.07 o
  -7   1  12       18.09       37.34     39.20 o
  -6   1  12       36.27       37.34     35.47 o
  -5   1  12        0.02        0.00     31.73 o
  -4   1  12        0.07        0.00     16.70 o
  -3   1  12       19.68        6.40     17.24 o
  -2   1  12        5.87        0.00     18.63 o
  -1   1  12        3.30        1.03     17.49 o
   0   1  12        8.52        7.47     33.60 o
   1   1  12       29.92       48.53     31.73 o
   2   1  12     1390.59     1306.23     41.12 o
   3   1  12      705.39      683.62     25.09 o
   4   1  12     1404.54     1397.37     29.71 o
   5   1  12        0.09        6.60     21.00 o
   6   1  12       14.42       20.36     20.43 o
   7   1  12       68.61       61.60     21.04 o
   8   1  12       46.91       34.00     20.35 o
   9   1  12        7.30        0.00     39.20 o
  10   1  12        0.42        0.00     42.93 o
  11   1  12        8.91       11.20     44.80 o
  -8   2  12       52.37      100.81     41.07 o
  -7   2  12       63.61       56.00     39.20 o
  -6   2  12        0.03       16.80     33.60 o
  -5   2  12        0.00        0.00     16.70 o
  -4   2  12        3.34        0.00     17.77 o
  -3   2  12      164.14      146.79     18.64 o
  -2   2  12     1090.44      936.92     25.13 o
  -1   2  12        0.07        4.91     19.28 o
   0   2  12      137.60      154.61     18.83 o
   1   2  12       19.94       48.53     29.87 o
   2   2  12        4.52        0.00     31.73 o
   3   2  12     2283.45     2219.23     31.73 o
   4   2  12       63.35       37.40     21.00 o
   5   2  12      586.86      568.04     24.19 o
   6   2  12      149.23      169.09     21.04 o
   7   2  12       61.30       66.18     19.68 o
   8   2  12       49.85       37.75     18.19 o
   9   2  12       20.68        7.47     39.20 o
  10   2  12      134.89      115.75     33.61 o
  11   2  12        1.18       14.93     35.46 o
  12   2  12        5.93        6.46     23.76 o
  -8   3  12        0.19       26.13     42.93 o
  -7   3  12      105.68      130.68     41.07 o
  -6   3  12        1.91        0.00     39.20 o
  -5   3  12       29.03       35.47     29.87 o
  -4   3  12        9.00        8.83     16.56 o
  -3   3  12       42.47       30.00     18.30 o
  -2   3  12        3.72        0.00     16.15 o
  -1   3  12       57.26       51.13     20.18 o
   0   3  12      407.96      412.26     21.98 o
   1   3  12       29.14       22.85     19.10 o
   2   3  12      243.40      224.05     31.74 o
   3   3  12      197.27      212.24     21.47 o
   4   3  12      941.79      970.00     25.73 o
   5   3  12       20.34       22.91     18.83 o
   6   3  12       63.31       62.19     18.83 o
   7   3  12       45.05       49.38     17.52 o
   8   3  12       29.07       14.93     33.60 o
   9   3  12      241.26      246.45     37.34 o
  10   3  12        0.42        0.00     37.34 o
  11   3  12       10.67       24.27     39.20 o
  12   3  12       30.93       30.01     25.52 o
  -8   4  12        3.96       20.54     39.20 o
  -7   4  12        5.07       11.20     37.34 o
  -6   4  12        9.74        9.33     37.34 o
  -5   4  12       42.27       57.87     35.47 o
  -4   4  12        1.80        0.00     18.63 o
  -3   4  12       41.55       50.77     19.68 o
  -2   4  12       25.90       42.93     17.92 o
  -1   4  12      142.56      101.21     19.10 o
   0   4  12       75.89       68.06     21.75 o
   1   4  12        6.92        4.44     19.10 o
   2   4  12      112.49      144.17     21.00 o
   3   4  12      157.27      141.01     18.48 o
   4   4  12     3471.92     3518.65     33.74 o
   5   4  12      808.47      837.32     23.33 o
   6   4  12        0.66        1.03     17.49 o
   7   4  12        4.81        1.17     16.09 o
   8   4  12       17.58       11.20     28.01 o
   9   4  12       51.83       54.14     29.87 o
  10   4  12        6.04        0.00     39.20 o
  11   4  12        0.31        0.00     41.07 o
  12   4  12       28.11        8.17     21.00 o
  13   4  12        8.96       21.71     24.16 o
  -8   5  12       13.77       13.07     22.84 o
  -7   5  12        3.88        0.00     25.51 o
  -6   5  12       29.11       52.27     26.40 o
  -5   5  12       11.14       26.33     24.40 o
  -4   5  12        7.00       14.07     15.86 o
  -3   5  12       34.81       20.64     16.07 o
  -2   5  12       69.49       75.80     16.72 o
  -1   5  12       50.55       62.07     16.72 o
   0   5  12        6.78       13.07     19.10 o
   1   5  12       46.14       40.10     18.83 o
   2   5  12       11.43        9.72     12.35 o
   3   5  12        5.32        5.62     14.41 o
   4   5  12       88.15       99.29     17.01 o
   5   5  12       75.27       85.85     17.49 o
   6   5  12       70.89       77.15     15.54 o
   7   5  12      103.78      123.54     17.73 o
   8   5  12       18.12        9.33     28.01 o
   9   5  12       63.86       61.60     29.87 o
  10   5  12       76.23       63.47     35.47 o
  11   5  12      180.65      182.96     35.47 o
  12   5  12       32.08       27.74     23.76 o
  13   5  12       12.57       15.73     25.52 o
  -7   6  12        4.71        0.00     37.34 o
  -6   6  12        0.04        0.00     35.46 o
  -5   6  12        0.55        0.00     31.73 o
  -4   6  12       58.49       69.07     29.87 o
  -3   6  12       29.27       12.23     19.10 o
  -2   6  12        3.55        0.00     19.67 o
  -1   6  12       43.63       37.96     15.09 o
   0   6  12       44.78       41.24     15.72 o
   1   6  12       43.39       70.78     15.79 o
   2   6  12       19.01       18.33     12.91 o
   3   6  12       39.97       45.83     12.84 o
   4   6  12        5.66        2.89     13.88 o
   5   6  12       48.70       65.63     15.20 o
   6   6  12       22.29       25.43     14.40 o
   7   6  12       41.11       45.24     13.36 o
   8   6  12        0.38        0.00     28.01 o
   9   6  12        0.15        0.00     29.87 o
  10   6  12       27.80       24.27     29.87 o
  11   6  12       12.16       46.67     35.46 o
  12   6  12       70.54       64.02     22.32 o
  13   6  12        5.69       13.07     25.08 o
  -7   7  12       20.30       31.73     31.73 o
  -6   7  12        1.94        7.47     29.87 o
  -5   7  12       98.96       95.21     35.47 o
  -4   7  12        7.97        0.00     31.73 o
  -3   7  12      255.70      231.87     22.85 o
  -2   7  12      222.78      226.10     21.51 o
  -1   7  12      124.04      129.61     19.10 o
   0   7  12        2.22        0.00     18.83 o
   1   7  12       29.49       19.14     20.43 o
   2   7  12      154.47      156.65     10.76 o
   3   7  12        1.60        8.55     11.20 o
   4   7  12      161.33      163.98     14.17 o
   5   7  12       12.05        0.00     12.38 o
   6   7  12      127.72      154.95     14.13 o
   7   7  12       11.00        5.60     26.13 o
   8   7  12       38.30       31.73     28.01 o
   9   7  12        3.35        0.00     28.01 o
  10   7  12        1.16        0.00     29.87 o
  11   7  12        1.78       13.07     35.46 o
  12   7  12       11.96       20.54     23.32 o
  13   7  12        5.87        3.19     26.84 o
  -7   8  12       15.82        1.86     31.73 o
  -6   8  12        0.48        3.73     35.46 o
  -5   8  12       44.08       39.20     33.60 o
  -4   8  12       80.68       59.74     29.87 o
  -3   8  12      309.90      328.61     37.34 o
  -2   8  12        2.82        0.00     19.80 o
  -1   8  12        3.43        8.40     19.80 o
   0   8  12       37.21       19.61     19.80 o
   1   8  12        6.46       11.20     18.48 o
   2   8  12        0.63        0.00      8.33 o
   3   8  12       17.89       25.56     11.48 o
   4   8  12       25.90       21.72     10.48 o
   5   8  12       38.80       47.69     10.31 o
   6   8  12      172.47      181.96     11.62 o
   7   8  12      123.55      132.55     26.14 o
   8   8  12       52.81       67.21     28.01 o
   9   8  12        4.02        0.00     28.01 o
  10   8  12       10.05       16.80     31.73 o
  11   8  12       32.06       53.45     22.84 o
  12   8  12        0.69        7.15     22.84 o
  13   8  12        0.00       18.76     25.71 o
  -6   9  12       29.57       39.20     37.34 o
  -5   9  12        7.11       37.34     37.34 o
  -4   9  12       26.54       22.40     35.47 o
  -3   9  12       48.59       33.60     33.60 o
  -2   9  12        0.17        0.00     28.01 o
  -1   9  12      122.49      119.31     21.00 o
   0   9  12        0.01        0.00     18.34 o
   1   9  12        7.44       23.33     18.48 o
   2   9  12       22.54       27.94     19.10 o
   3   9  12       16.71       15.09     10.55 o
   4   9  12        3.21        5.94     11.92 o
   5   9  12      131.87      126.76     10.17 o
   6   9  12       26.44       17.42      8.40 o
   7   9  12       22.65       34.53     17.16 o
   8   9  12       59.00       69.07     19.80 o
   9   9  12       75.13       72.81     28.01 o
  10   9  12        0.21        0.00     31.73 o
  11   9  12       19.67       17.51     24.40 o
  12   9  12        4.81       11.20     22.84 o
  13   9  12        0.64        0.79     21.75 o
  -6  10  12        1.02        3.73     29.87 o
  -5  10  12        7.28        0.00     37.34 o
  -4  10  12       10.38       14.93     35.46 o
  -3  10  12       13.42        0.00     35.46 o
  -2  10  12       69.83      113.88     35.47 o
  -1  10  12        7.06        1.86     26.13 o
   0  10  12        0.07        0.00     19.10 o
   1  10  12        7.26       14.31     19.67 o
   2  10  12       14.72       20.60     19.10 o
   3  10  12      193.17      183.53     19.67 o
   4  10  12       78.03       85.38     11.48 o
   5  10  12        0.05        0.00     12.07 o
   6  10  12        0.72        1.38      8.75 o
   7  10  12        0.09       11.00     17.49 o
   8  10  12        0.12        0.00     19.67 o
   9  10  12        4.62       13.77     19.10 o
  10  10  12        3.94        5.05     17.06 o
  11  10  12        0.00        0.67     16.82 o
  12  10  12        2.30       17.76     22.84 o
  13  10  12        0.01        3.93     24.67 o
  -5  11  12       12.13        0.00     29.87 o
  -4  11  12       21.71       20.54     35.47 o
  -3  11  12       83.97       78.40     35.47 o
  -2  11  12       77.97       65.34     35.47 o
  -1  11  12      205.39      179.23     35.47 o
   0  11  12        5.24       16.80     19.10 o
   1  11  12        2.26        0.00     19.80 o
   2  11  12       42.94       36.94     18.34 o
   3  11  12       20.02       31.73     17.16 o
   4  11  12        8.90       11.78     16.56 o
   5  11  12        4.29       16.24     11.80 o
   6  11  12       28.73       24.56     15.83 o
   7  11  12       37.16       36.57     18.30 o
   8  11  12        4.10        8.50     18.83 o
   9  11  12        8.79        4.92     16.43 o
  10  11  12        2.86        3.01     16.72 o
  11  11  12       26.12       13.15     17.92 o
  12  11  12        0.07        0.00     17.30 o
  13  11  12        0.14        7.00     18.11 o
  -4  12  12        0.16        5.60     35.46 o
  -3  12  12        1.80       16.80     29.87 o
  -2  12  12       14.36        0.00     35.46 o
  -1  12  12       51.19       52.27     33.60 o
   0  12  12       17.21       24.27     29.87 o
   1  12  12       52.64       53.20     21.12 o
   2  12  12       29.27       17.52     17.01 o
   3  12  12        2.94        0.00     19.28 o
   4  12  12        9.72       17.73     15.84 o
   5  12  12       28.35       12.27     17.24 o
   6  12  12       60.59       53.13     15.83 o
   7  12  12        2.64        2.08     16.56 o
   8  12  12        0.01        7.06     14.78 o
   9  12  12       14.55        2.71     17.20 o
  10  12  12       70.99       59.01     18.54 o
  11  12  12        0.52        2.92     17.18 o
  12  12  12        3.23        8.56     18.66 o
  -3  13  12       31.06       44.80     37.34 o
  -2  13  12       50.76       50.40     35.47 o
  -1  13  12        3.94       24.27     29.87 o
   0  13  12        0.14        3.73     28.01 o
   1  13  12        0.08        0.00     31.73 o
   2  13  12        0.00       13.07     26.13 o
   3  13  12        0.15        0.00     18.48 o
   4  13  12        0.49        0.00     19.28 o
   5  13  12      236.27      224.74     19.68 o
   6  13  12       34.99       26.13     31.73 o
   7  13  12        2.59       14.27     14.69 o
   8  13  12        0.04        0.00     15.10 o
   9  13  12       14.17       11.13     16.39 o
  10  13  12       67.62       63.47     17.40 o
  11  13  12        0.27        0.00     17.29 o
  12  13  12        3.54        1.02     21.75 o
  -2  14  12        2.38        0.00     39.20 o
  -1  14  12        6.36        0.00     29.87 o
   0  14  12      254.75      294.99     33.61 o
   1  14  12       31.36       31.73     28.01 o
   2  14  12        5.98        9.33     28.01 o
   3  14  12        9.27       28.01     26.13 o
   4  14  12       62.06       62.60     19.67 o
   5  14  12       60.25       49.71     16.48 o
   6  14  12        0.29        2.80     21.12 o
   7  14  12       13.91       25.40     18.34 o
   8  14  12        3.26        0.00     23.32 o
   9  14  12       27.12       18.38     17.30 o
  10  14  12        6.10        2.70     17.20 o
  11  14  12        3.33        3.09     17.30 o
  -1  15  12       21.27       16.80     37.34 o
   0  15  12        0.09        9.33     29.87 o
   1  15  12       10.50       28.01     28.01 o
   2  15  12        3.11       16.80     28.01 o
   3  15  12        3.52       11.14     20.43 o
   4  15  12        4.25        0.00     20.18 o
   5  15  12        3.92        0.00     19.67 o
   6  15  12        2.92        0.00     21.00 o
   7  15  12       14.94        0.00     20.18 o
   8  15  12        5.77       12.05     20.18 o
   9  15  12        0.19        0.00     19.10 o
  10  15  12        0.01        6.25     17.06 o
   1  16  12        2.35        0.00     35.46 o
   2  16  12        0.09        1.86     33.60 o
   3  16  12        1.22       11.20     29.87 o
   4  16  12        1.39        4.61     21.00 o
   5  16  12        1.05        0.00     31.73 o
   6  16  12        7.42        0.00     29.87 o
   7  16  12        0.21        0.00     33.60 o
   8  16  12        7.08       19.74     22.40 o
   9  16  12        0.01        0.00     21.98 o
   1  -5  13        2.49       26.13     48.53 o
  -3  -4  13       10.03       39.20     48.53 o
  -2  -4  13        4.25       16.80     37.34 o
  -1  -4  13        4.60        9.33     48.53 o
   0  -4  13       68.32      108.27     46.67 o
   1  -4  13       14.94       28.01     41.07 o
   2  -4  13        8.39        3.73     44.80 o
   3  -4  13        3.16        0.00     42.93 o
   4  -4  13       32.76       59.74     42.93 o
   5  -4  13       41.72       65.33     39.20 o
  -4  -3  13        1.80       14.93     46.67 o
  -3  -3  13        6.02       44.80     44.80 o
  -2  -3  13       13.29       13.07     37.34 o
  -1  -3  13        1.87        3.73     44.80 o
   0  -3  13       92.67      100.81     46.67 o
   1  -3  13        4.49        0.00     35.46 o
   2  -3  13        2.65        0.00     41.07 o
   3  -3  13       27.80       42.93     39.20 o
   4  -3  13       12.49       11.20     37.34 o
   5  -3  13      116.75      147.49     39.20 o
   6  -3  13        2.94        0.00     35.46 o
  -5  -2  13        8.19       33.60     41.07 o
  -4  -2  13        8.71        1.86     42.93 o
  -3  -2  13        1.20        1.86     41.07 o
  -2  -2  13        1.47       44.80     41.07 o
  -1  -2  13        7.31        9.33     39.20 o
   0  -2  13       14.48        5.60     41.07 o
   1  -2  13        2.34        0.00     37.34 o
   2  -2  13      150.89      154.95     41.08 o
   3  -2  13       10.89       18.66     33.60 o
   4  -2  13      252.88      281.92     41.08 o
   5  -2  13       59.10       56.00     37.34 o
   6  -2  13        0.04        6.91     26.00 o
   7  -2  13       16.70       37.34     25.08 o
   8  -2  13        0.35        3.73     44.80 o
  -6  -1  13       63.08       76.54     44.80 o
  -5  -1  13       23.42       37.34     42.93 o
  -4  -1  13        0.19        0.00     31.73 o
  -3  -1  13       13.04       35.46     33.60 o
  -2  -1  13        0.45        0.00     19.20 o
  -1  -1  13        9.36       16.06     18.63 o
   0  -1  13        7.71       22.40     31.73 o
   1  -1  13        8.62       20.54     39.20 o
   2  -1  13       37.04       18.66     39.20 o
   3  -1  13       15.18       37.34     33.60 o
   4  -1  13        8.67        0.00     31.73 o
   5  -1  13        4.60        4.67     23.76 o
   6  -1  13        3.91        0.00     24.18 o
   7  -1  13        9.38        0.00     23.65 o
   8  -1  13        5.14        3.73     42.93 o
   9  -1  13        9.48       20.54     46.67 o
  -6   0  13        2.75       16.80     37.34 o
  -5   0  13        4.62        9.33     37.34 o
  -4   0  13      112.91       74.67     41.07 o
  -3   0  13        9.84       11.73     18.19 o
  -2   0  13      188.38      141.37     20.64 o
  -1   0  13       39.63       33.89     20.03 o
   0   0  13        3.32       11.20     37.34 o
   1   0  13        7.35        5.60     29.87 o
   2   0  13        1.82        7.47     29.87 o
   3   0  13       99.95       69.07     35.47 o
   4   0  13       77.09       91.47     31.73 o
   5   0  13       12.09       12.61     24.40 o
   6   0  13       12.85        1.10     22.32 o
   7   0  13        0.06       11.04     22.84 o
   8   0  13        5.37        7.47     41.07 o
   9   0  13        1.74        0.00     41.07 o
  10   0  13        0.75        1.86     46.67 o
  -7   1  13      104.48      166.15     44.80 o
  -6   1  13        7.80        0.00     31.73 o
  -5   1  13        0.78        0.00     33.60 o
  -4   1  13        4.50        0.00     33.60 o
  -3   1  13       37.52       36.97     17.77 o
  -2   1  13      143.00       92.84     19.68 o
  -1   1  13       54.73       46.16     20.35 o
   0   1  13       72.81       69.69     21.04 o
   1   1  13        2.73       13.07     31.73 o
   2   1  13      123.07      130.68     33.60 o
   3   1  13        0.97        0.00     29.87 o
   4   1  13        0.65        0.00     21.00 o
   5   1  13      293.73      298.45     25.52 o
   6   1  13        4.11       21.04     21.51 o
   7   1  13       65.39       88.97     22.78 o
   8   1  13        6.85       13.07     33.60 o
   9   1  13        0.03        0.00     35.46 o
  10   1  13        0.19        0.00     39.20 o
  -7   2  13       14.89       26.13     41.07 o
  -6   2  13        4.16       46.67     37.34 o
  -5   2  13       81.85       95.20     41.07 o
  -4   2  13        0.00       15.00     17.99 o
  -3   2  13      226.90      217.73     20.03 o
  -2   2  13        0.85        0.00     17.49 o
  -1   2  13       97.98       85.99     21.04 o
   0   2  13       95.01       95.09     21.04 o
   1   2  13        7.05        0.00     28.01 o
   2   2  13      103.50      104.54     31.73 o
   3   2  13        4.22        3.73     29.87 o
   4   2  13      551.04      613.57     24.99 o
   5   2  13        0.58        3.21     21.00 o
   6   2  13       15.41       13.76     20.63 o
   7   2  13      150.95      136.82     21.41 o
   8   2  13       18.59        9.33     37.34 o
   9   2  13       32.01        0.00     41.07 o
  10   2  13        6.20        7.47     39.20 o
  11   2  13        0.00        9.33     44.80 o
  -7   3  13       13.90        0.00     42.93 o
  -6   3  13        0.77       13.07     37.34 o
  -5   3  13        2.11        0.00     37.34 o
  -4   3  13        1.83        2.24     18.63 o
  -3   3  13       10.28        8.40     19.20 o
  -2   3  13       28.24       30.77     19.68 o
  -1   3  13       58.52       63.85     18.64 o
   0   3  13        0.81        0.00     18.30 o
   1   3  13      100.51      104.36     20.43 o
   2   3  13       27.74       14.93     26.13 o
   3   3  13      647.43      649.03     22.45 o
   4   3  13      396.58      336.62     21.13 o
   5   3  13      265.25      237.37     21.00 o
   6   3  13       69.22       76.72     19.68 o
   7   3  13       25.24       29.87     17.92 o
   8   3  13       34.03       57.87     33.60 o
   9   3  13        0.47       13.07     31.73 o
  10   3  13        8.83       18.66     39.20 o
  11   3  13       12.72        0.00     35.46 o
  12   3  13        6.28        0.00     42.93 o
  -7   4  13       74.36       82.14     41.07 o
  -6   4  13       30.65       61.60     37.34 o
  -5   4  13        1.69        0.00     33.60 o
  -4   4  13        4.65        0.00     18.30 o
  -3   4  13        3.67        0.00     17.49 o
  -2   4  13      320.92      285.01     22.40 o
  -1   4  13      506.30      525.88     37.35 o
   0   4  13        9.90        0.62     17.78 o
   1   4  13      188.41      218.40     21.12 o
   2   4  13       25.26       20.18     20.43 o
   3   4  13       44.17       46.54     18.34 o
   4   4  13       23.67       37.08     19.10 o
   5   4  13       11.31       15.97     18.83 o
   6   4  13      118.68      128.08     18.83 o
   7   4  13        0.43       17.89     17.52 o
   8   4  13       86.66       76.54     35.47 o
   9   4  13       13.15       31.73     37.34 o
  10   4  13       41.30       35.47     37.34 o
  11   4  13        3.15       33.60     41.07 o
  12   4  13        3.36        0.00     37.34 o
  -7   5  13       62.77       35.47     33.60 o
  -6   5  13        2.04       16.80     31.73 o
  -5   5  13        0.78        0.00     29.87 o
  -4   5  13        0.17        2.75     20.03 o
  -3   5  13       24.37       34.01     20.03 o
  -2   5  13       31.65       30.05     20.18 o
  -1   5  13      104.29       85.76     21.00 o
   0   5  13       27.64       36.47     18.34 o
   1   5  13       19.12       23.12     20.43 o
   2   5  13       35.09       43.31     19.67 o
   3   5  13        3.90        0.00     13.93 o
   4   5  13      266.54      264.86     19.10 o
   5   5  13     1460.66     1521.71     25.54 o
   6   5  13      406.89      426.95     19.68 o
   7   5  13      116.43       89.61     29.87 o
   8   5  13       18.26       33.60     29.87 o
   9   5  13        4.28        9.33     33.60 o
  10   5  13      184.76      166.16     37.34 o
  11   5  13        3.06        0.00     33.60 o
  12   5  13       15.41       35.46     42.93 o
  -7   6  13        5.17        4.59     25.11 o
  -6   6  13        2.78        2.25     25.71 o
  -5   6  13       59.84       30.80     22.44 o
  -4   6  13       10.54       25.28     24.40 o
  -3   6  13      133.65      133.32     16.86 o
  -2   6  13        0.00        1.65     15.52 o
  -1   6  13       26.29       36.12     16.72 o
   0   6  13        0.27        0.43     14.63 o
   1   6  13       40.21       39.07     19.10 o
   2   6  13        4.32        7.60     19.10 o
   3   6  13       15.19       26.61     13.50 o
   4   6  13        9.00        2.00     13.78 o
   5   6  13      100.55       99.78     16.15 o
   6   6  13     1110.23     1126.31     21.06 o
   7   6  13        8.85        0.00     26.13 o
   8   6  13        0.12        0.00     31.73 o
   9   6  13      106.95       95.21     31.73 o
  10   6  13       53.73       87.74     37.34 o
  11   6  13      231.63      266.98     41.08 o
  12   6  13        0.52        4.27     23.07 o
  13   6  13        4.33        0.00     25.11 o
  -6   7  13        2.46       13.07     35.46 o
  -5   7  13        1.57        0.00     31.73 o
  -4   7  13       95.77      102.68     35.47 o
  -3   7  13      101.19       86.93     21.98 o
  -2   7  13       60.84       57.81     19.10 o
  -1   7  13       18.45       21.28     19.28 o
   0   7  13        6.38        7.54     16.10 o
   1   7  13       97.04      103.20     15.79 o
   2   7  13       45.16       36.31     14.70 o
   3   7  13        0.03        3.23     12.26 o
   4   7  13      171.02      176.92     13.66 o
   5   7  13      157.13      167.89     13.68 o
   6   7  13      523.59      573.46     17.93 o
   7   7  13        1.77        1.86     28.01 o
   8   7  13       13.87       24.27     31.73 o
   9   7  13        3.08        0.00     31.73 o
  10   7  13        0.59        0.00     29.87 o
  11   7  13        0.46        0.00     31.73 o
  12   7  13       58.29       59.65     27.03 o
  13   7  13        1.95        0.00     26.46 o
  -6   8  13        0.43        0.00     39.20 o
  -5   8  13        3.68        0.00     35.46 o
  -4   8  13        2.12        5.60     28.01 o
  -3   8  13       31.44       29.87     33.60 o
  -2   8  13        1.07        7.30     21.75 o
  -1   8  13        4.10        7.28     19.10 o
   0   8  13        7.26       13.07     19.80 o
   1   8  13       17.20       19.60     17.16 o
   2   8  13       75.82       70.58     15.28 o
   3   8  13       28.72       33.60     10.03 o
   4   8  13       97.09      102.93     10.85 o
   5   8  13        0.01        0.75     12.54 o
   6   8  13        2.13        1.20     11.76 o
   7   8  13      318.24      351.96     21.12 o
   8   8  13       92.32      132.55     29.87 o
   9   8  13       42.68       42.94     31.73 o
  10   8  13        2.36        0.00     33.60 o
  11   8  13       10.12        0.00     35.46 o
  12   8  13       52.43       55.14     25.51 o
  13   8  13       37.81       31.63     25.11 o
  -5   9  13       39.09       56.00     37.34 o
  -4   9  13        0.77        0.00     35.46 o
  -3   9  13       23.56       22.40     28.01 o
  -2   9  13       11.72       15.29     20.63 o
  -1   9  13      267.83      260.58     23.66 o
   0   9  13       30.45       21.41     19.67 o
   1   9  13        0.82        0.00     18.48 o
   2   9  13        9.31        5.80     17.78 o
   3   9  13        1.29        0.00     18.34 o
   4   9  13        0.00        0.00      9.97 o
   5   9  13        2.60        3.70      9.64 o
   6   9  13       16.93       20.00     17.92 o
   7   9  13       16.56       12.17     18.83 o
   8   9  13       12.41       10.26     18.48 o
   9   9  13       80.70       93.34     28.01 o
  10   9  13       16.35       11.20     28.01 o
  11   9  13       27.55       22.01     24.98 o
  12   9  13        2.17       14.88     24.18 o
  13   9  13        3.41        0.00     26.40 o
  -5  10  13       15.04        3.73     39.20 o
  -4  10  13       30.20       46.67     37.34 o
  -3  10  13       50.45       35.47     35.47 o
  -2  10  13       79.74       65.34     29.87 o
  -1  10  13       59.58       50.18     21.75 o
   0  10  13        2.28       10.11     20.43 o
   1  10  13       42.16       57.87     19.80 o
   2  10  13        2.31        1.86     17.16 o
   3  10  13        1.59        1.10     17.78 o
   4  10  13       20.12       20.27     17.92 o
   5  10  13        0.56        0.00      9.43 o
   6  10  13        8.71        7.92     17.52 o
   7  10  13       12.44        9.70     18.63 o
   8  10  13       90.96       85.56     19.67 o
   9  10  13       39.67       30.71     21.51 o
  10  10  13       20.86       12.14     22.44 o
  11  10  13        0.90        0.00     18.79 o
  12  10  13        0.31        0.93     22.44 o
  13  10  13        1.50        0.00     26.40 o
  -4  11  13        7.78       13.07     37.34 o
  -3  11  13       33.49       52.27     35.47 o
  -2  11  13       70.58       46.67     29.87 o
  -1  11  13       12.81       16.80     33.60 o
   0  11  13       16.68        9.01     19.10 o
   1  11  13        5.89       13.07     18.48 o
   2  11  13        0.53        0.00     19.80 o
   3  11  13       11.21        6.22     19.28 o
   4  11  13        0.73        0.00     16.46 o
   5  11  13       62.89       60.96     18.30 o
   6  11  13       38.67       47.47     17.24 o
   7  11  13        1.25        1.73     18.30 o
   8  11  13       30.72       14.74     19.28 o
   9  11  13        0.16        0.00     20.63 o
  10  11  13        0.41       18.61     17.53 o
  11  11  13        7.14       21.20     18.63 o
  12  11  13        0.36        0.00     17.18 o
  -3  12  13        6.16       20.54     29.87 o
  -2  12  13       14.11       22.40     29.87 o
  -1  12  13        0.03        5.60     33.60 o
   0  12  13      637.09      687.24     39.22 o
   1  12  13       55.89       69.37     20.18 o
   2  12  13        0.09       10.03     21.00 o
   3  12  13       21.60       26.13     18.48 o
   4  12  13      141.61      149.35     20.63 o
   5  12  13       36.28       30.63     16.92 o
   6  12  13        1.89        3.73     28.01 o
   7  12  13        9.64        4.49     16.92 o
   8  12  13        1.25        6.63     18.83 o
   9  12  13       31.80       23.97     17.53 o
  10  12  13       26.06       23.35     17.80 o
  11  12  13        0.14        2.28     17.58 o
  12  12  13        0.34        0.00     18.66 o
  -3  13  13       11.70       16.80     35.46 o
  -2  13  13        8.37        7.47     35.46 o
  -1  13  13      778.08      808.68     44.82 o
   0  13  13       31.11       24.27     28.01 o
   1  13  13        1.34        5.60     31.73 o
   2  13  13        0.74        4.02     21.75 o
   3  13  13        0.02        2.64     19.10 o
   4  13  13       39.06       19.41     18.34 o
   5  13  13       17.01        0.00     29.87 o
   6  13  13        5.96        0.00     28.01 o
   7  13  13       25.67       24.27     29.87 o
   8  13  13        3.06       13.97     21.75 o
   9  13  13        3.50        2.26     17.75 o
  10  13  13        4.55        0.00     18.30 o
  11  13  13        3.09        2.80     18.38 o
  -1  14  13      133.06      162.42     41.07 o
   0  14  13        1.22        5.60     35.46 o
   1  14  13       25.20       22.40     28.01 o
   2  14  13       37.04       24.27     31.73 o
   3  14  13        0.00        0.00     21.00 o
   4  14  13        2.38       15.31     19.67 o
   5  14  13        0.06        3.73     31.73 o
   6  14  13        5.31        9.33     31.73 o
   7  14  13        0.03        0.00     20.63 o
   8  14  13        0.07        8.05     23.07 o
   9  14  13        5.67        0.35     24.18 o
  10  14  13        5.13        0.00     17.92 o
  11  14  13       24.01       17.24     17.80 o
   0  15  13       28.16       69.07     37.34 o
   1  15  13        8.31        5.60     33.60 o
   2  15  13        2.19        1.86     29.87 o
   3  15  13        6.76        0.00     28.01 o
   4  15  13        5.20        0.00     26.13 o
   5  15  13       33.85        6.18     22.84 o
   6  15  13       13.92       12.70     23.65 o
   7  15  13        6.26        0.00     22.40 o
   8  15  13        1.22        0.00     24.18 o
   9  15  13        3.28        4.51     23.65 o
   2  16  13        0.51        0.00     33.60 o
   3  16  13        1.56        0.00     29.87 o
   4  16  13        0.78        0.00     21.75 o
   5  16  13        2.04       13.07     29.87 o
   6  16  13       15.43        0.00     24.18 o
   7  16  13        2.49       17.78     23.65 o
   8  16  13        1.56        0.00     23.07 o
  -1  -3  14      218.86      298.71     44.80 o
   0  -3  14       97.02      119.48     46.67 o
   1  -3  14       32.28       59.74     39.20 o
   2  -3  14        9.35        0.00     44.80 o
   3  -3  14        1.38       22.40     41.07 o
   4  -3  14       13.91        5.60     42.93 o
  -3  -2  14       13.48       20.54     41.07 o
  -2  -2  14        1.83        0.00     42.93 o
  -1  -2  14       18.61       28.01     39.20 o
   0  -2  14        8.67        5.60     41.07 o
   1  -2  14        0.67        0.00     35.46 o
   2  -2  14        0.03       28.01     41.07 o
   3  -2  14        3.36        0.00     42.93 o
   4  -2  14        0.47        0.00     35.46 o
   5  -2  14        9.60       26.13     39.20 o
   6  -2  14       69.54       61.60     39.20 o
  -4  -1  14        0.10        0.00     41.07 o
  -3  -1  14        3.47       13.07     33.60 o
  -2  -1  14        0.24        1.86     35.46 o
  -1  -1  14        6.86        9.92     20.89 o
   0  -1  14        0.18        5.60     39.20 o
   1  -1  14       37.31       35.47     35.47 o
   2  -1  14        9.82       26.13     41.07 o
   3  -1  14        9.96        9.33     37.34 o
   4  -1  14        0.05        0.00     37.34 o
   5  -1  14       44.50       31.73     37.34 o
   6  -1  14       11.95        4.36     23.65 o
   7  -1  14        0.00        0.00     25.71 o
  -5   0  14        7.79       18.66     42.93 o
  -4   0  14       11.91       11.20     33.60 o
  -3   0  14        2.98       16.80     39.20 o
  -2   0  14        0.95        2.10     18.94 o
  -1   0  14       17.48       17.08     20.64 o
   0   0  14        1.31       16.80     35.46 o
   1   0  14        0.86        0.00     39.20 o
   2   0  14       44.88       37.34     37.34 o
   3   0  14        1.53        0.00     37.34 o
   4   0  14       94.29       85.87     37.34 o
   5   0  14      213.86      258.32     26.30 o
   6   0  14       67.20       59.44     24.98 o
   7   0  14        1.07       11.99     24.67 o
   8   0  14       17.40       14.93     42.93 o
  -5   1  14       55.00       82.14     44.80 o
  -4   1  14       25.78       37.34     39.20 o
  -3   1  14        0.02       11.20     39.20 o
  -2   1  14        0.01       20.71     19.45 o
  -1   1  14       95.60       98.47     21.04 o
   0   1  14        0.01        0.00     21.04 o
   1   1  14       54.38       39.20     31.73 o
   2   1  14       36.71       44.80     31.73 o
   3   1  14       52.58       48.53     35.47 o
   4   1  14        0.05        0.00     33.60 o
   5   1  14       11.48       21.39     23.07 o
   6   1  14        0.00        0.00     23.32 o
   7   1  14       15.45       14.00     22.78 o
   8   1  14       48.62        0.00     41.07 o
   9   1  14        3.18       11.20     42.93 o
  -5   2  14       24.91       20.54     41.07 o
  -4   2  14      101.11       97.08     41.07 o
  -3   2  14        8.93        4.27     17.92 o
  -2   2  14        0.01        0.00     18.30 o
  -1   2  14       60.92       64.32     21.51 o
   0   2  14       53.35       45.92     19.67 o
   1   2  14        0.00        0.00     21.51 o
   2   2  14        0.06        9.33     31.73 o
   3   2  14      341.42      365.97     33.61 o
   4   2  14       62.63       71.11     21.75 o
   5   2  14       18.14       24.27     22.32 o
   6   2  14        4.65        2.86     21.98 o
   7   2  14        0.30       10.43     21.41 o
   8   2  14        1.09        0.00     39.20 o
   9   2  14        4.10       11.20     39.20 o
  10   2  14        0.41       11.20     42.93 o
  -6   3  14        0.22        0.00     39.20 o
  -5   3  14       45.24       48.53     41.07 o
  -4   3  14        1.99        0.00     19.20 o
  -3   3  14       10.53        9.73     20.35 o
  -2   3  14      110.69       78.01     20.03 o
  -1   3  14       78.35       50.41     21.04 o
   0   3  14       10.98       23.14     19.28 o
   1   3  14       24.65       21.93     20.63 o
   2   3  14        0.56        0.00     29.87 o
   3   3  14       53.15       41.07     28.01 o
   4   3  14       12.95       23.33     19.80 o
   5   3  14        1.65        0.00     20.43 o
   6   3  14        0.04        1.38     20.18 o
   7   3  14        1.83        3.73     35.46 o
   8   3  14       10.02        0.00     37.34 o
   9   3  14       14.53       13.07     31.73 o
  10   3  14        0.78        7.47     39.20 o
  11   3  14        0.58        0.00     39.20 o
  -6   4  14       40.97       50.40     33.60 o
  -5   4  14        0.26        0.00     39.20 o
  -4   4  14        5.01        5.00     19.68 o
  -3   4  14      121.05      122.90     21.04 o
  -2   4  14       10.57        0.00     19.68 o
  -1   4  14       13.79       15.19     19.28 o
   0   4  14        1.21        1.75     21.00 o
   1   4  14        5.21        7.06     21.47 o
   2   4  14        8.83        1.50     20.43 o
   3   4  14       22.04       14.93     26.13 o
   4   4  14      227.78      204.60     21.12 o
   5   4  14       47.36       55.38     19.67 o
   6   4  14        0.73        0.00     18.83 o
   7   4  14        7.50       16.80     29.87 o
   8   4  14       16.33       28.01     33.60 o
   9   4  14        6.48       18.66     35.46 o
  10   4  14        1.77        0.00     33.60 o
  11   4  14       37.78       28.01     42.93 o
  -6   5  14       10.40       31.73     41.07 o
  -5   5  14        3.88        5.60     39.20 o
  -4   5  14       39.66       31.92     19.28 o
  -3   5  14       10.86       10.57     17.49 o
  -2   5  14       10.27        7.59     19.68 o
  -1   5  14       27.83       15.87     19.80 o
   0   5  14        4.90       10.29     20.18 o
   1   5  14        0.08        3.73     19.10 o
   2   5  14       27.95       42.31     19.67 o
   3   5  14        3.22        0.00     17.78 o
   4   5  14      850.89      819.99     23.08 o
   5   5  14      444.72      447.43     21.47 o
   6   5  14      825.44      861.32     23.33 o
   7   5  14        5.99        9.33     29.87 o
   8   5  14       66.80       78.40     33.60 o
   9   5  14       41.18       14.93     35.47 o
  10   5  14       30.45       46.67     37.34 o
  11   5  14        0.01        5.60     39.20 o
  -6   6  14       22.57        9.33     37.34 o
  -5   6  14        1.15        0.00     35.46 o
  -4   6  14       16.45       29.87     31.73 o
  -3   6  14        7.79        2.87     19.28 o
  -2   6  14        0.25        4.67     19.80 o
  -1   6  14      124.42      148.06     21.04 o
   0   6  14      594.28      561.83     24.99 o
   1   6  14        8.79        9.47     17.78 o
   2   6  14       27.32       27.89     20.43 o
   3   6  14        0.33        8.41     12.35 o
   4   6  14      106.85      115.77     14.34 o
   5   6  14     1128.11     1157.43     24.42 o
   6   6  14        9.13       10.12     16.56 o
   7   6  14      152.04      113.89     31.73 o
   8   6  14      111.32      132.55     33.60 o
   9   6  14       22.11       33.60     29.87 o
  10   6  14        5.60        3.73     35.46 o
  11   6  14        4.77        0.00     31.73 o
  12   6  14       25.75       33.60     37.34 o
  -5   7  14       67.47       71.61     26.13 o
  -4   7  14        4.92        0.00     25.71 o
  -3   7  14        7.07        2.37     16.94 o
  -2   7  14       10.42        9.38     16.61 o
  -1   7  14        4.70        0.00     16.86 o
   0   7  14       36.30       32.51     16.72 o
   1   7  14       27.14       18.73     19.10 o
   2   7  14      147.06      150.71     19.67 o
   3   7  14       19.99       16.80     12.21 o
   4   7  14        3.23        1.61     12.84 o
   5   7  14        0.09        0.00     14.05 o
   6   7  14      285.85      283.79     29.87 o
   7   7  14        1.52       16.80     28.01 o
   8   7  14       69.07       91.47     29.87 o
   9   7  14       15.21        7.47     33.60 o
  10   7  14        0.20        3.73     31.73 o
  11   7  14      116.46      143.75     39.20 o
  12   7  14        7.98        0.00     33.60 o
  -5   8  14        5.05       16.80     39.20 o
  -4   8  14        5.49       20.54     29.87 o
  -3   8  14       36.65       41.07     33.60 o
  -2   8  14       12.78       21.98     20.43 o
  -1   8  14        3.80        0.00     19.28 o
   0   8  14        2.18        1.90     16.10 o
   1   8  14       72.51       70.16     16.72 o
   2   8  14        3.83        5.14     15.28 o
   3   8  14       24.09       15.87     17.16 o
   4   8  14        3.14        1.61     12.76 o
   5   8  14       66.42       66.14     13.80 o
   6   8  14     1491.10     1612.82     29.62 o
   7   8  14      193.50      220.92     21.98 o
   8   8  14        1.78       24.27     29.87 o
   9   8  14        4.45        0.00     29.87 o
  10   8  14        1.17        0.00     35.46 o
  11   8  14        0.16        1.86     35.46 o
  12   8  14        0.65        6.61     27.03 o
  -5   9  14        1.08        3.73     35.46 o
  -4   9  14        2.94        7.47     37.34 o
  -3   9  14        0.68        7.47     31.73 o
  -2   9  14        0.31        0.00     18.34 o
  -1   9  14        0.83        0.85     21.75 o
   0   9  14       29.80       27.64     20.43 o
   1   9  14       13.92       14.70     21.00 o
   2   9  14       13.35       14.01     16.10 o
   3   9  14       14.80       18.17     14.41 o
   4   9  14       13.43       17.49     14.17 o
   5   9  14       13.42        9.03     12.21 o
   6   9  14       19.02       35.09     18.63 o
   7   9  14       35.53       19.82     20.18 o
   8   9  14        8.42        6.99     20.18 o
   9   9  14       24.33       24.27     29.87 o
  10   9  14        4.21        0.00     29.87 o
  11   9  14       13.45       41.07     33.60 o
  12   9  14        4.23        8.73     24.18 o
  -4  10  14        1.76       29.87     39.20 o
  -3  10  14        0.55        0.00     33.60 o
  -2  10  14       19.50        9.33     35.47 o
  -1  10  14       27.07       45.57     22.32 o
   0  10  14       21.49        4.67     22.44 o
   1  10  14        6.56        0.00     21.12 o
   2  10  14       10.84        1.08     20.43 o
   3  10  14        2.37       15.77     18.83 o
   4  10  14        9.95       14.63     13.50 o
   5  10  14        0.67        0.00     12.67 o
   6  10  14        4.33        0.00     17.49 o
   7  10  14        2.16        4.70     18.30 o
   8  10  14       12.27        6.05     21.04 o
   9  10  14        3.77        0.00     21.51 o
  10  10  14        0.03        3.57     21.51 o
  11  10  14       15.53        9.85     17.58 o
  12  10  14        2.53        0.00     27.03 o
  -3  11  14       35.97       16.80     33.60 o
  -2  11  14        2.57        0.00     33.60 o
  -1  11  14      110.05      112.01     29.87 o
   0  11  14       40.90       47.53     18.34 o
   1  11  14       19.53       25.49     18.83 o
   2  11  14        5.30        0.00     19.10 o
   3  11  14        0.37        1.68     20.18 o
   4  11  14        0.37        0.30     16.46 o
   5  11  14       13.50       44.80     29.87 o
   6  11  14       40.61       18.66     33.60 o
   7  11  14        1.19        0.00     31.73 o
   8  11  14       60.53       64.67     20.18 o
   9  11  14       36.50       29.00     19.67 o
  10  11  14        2.27       23.30     20.43 o
  11  11  14        0.01        7.25     17.58 o
  12  11  14        0.26        0.00     19.97 o
  -3  12  14       35.09       24.27     35.47 o
  -2  12  14       46.43       84.01     37.34 o
  -1  12  14       56.34       67.21     31.73 o
   0  12  14        7.27        9.33     33.60 o
   1  12  14        0.02        7.07     21.75 o
   2  12  14       31.98       25.20     18.48 o
   3  12  14        0.24       10.64     19.28 o
   4  12  14       10.56       20.23     19.28 o
   5  12  14       28.96       31.73     28.01 o
   6  12  14        0.38        5.60     28.01 o
   7  12  14        4.77       22.40     31.73 o
   8  12  14       26.06       46.67     29.87 o
   9  12  14       32.81       22.75     20.63 o
  10  12  14       21.98       24.02     19.20 o
  11  12  14        7.16       20.75     19.01 o
  -2  13  14       63.01       50.41     33.60 o
  -1  13  14       25.08       13.07     31.73 o
   0  13  14        0.29       16.80     33.60 o
   1  13  14       43.36       56.00     33.60 o
   2  13  14        0.59       12.75     18.83 o
   3  13  14        0.41        0.60     20.18 o
   4  13  14        0.89        3.30     19.28 o
   5  13  14        0.22       14.93     33.60 o
   6  13  14        2.57       13.07     33.60 o
   7  13  14       35.28       52.27     28.01 o
   8  13  14        2.86        1.86     33.60 o
   9  13  14        5.84        0.00     22.44 o
  10  13  14        8.18       11.26     18.63 o
  11  13  14        2.48        0.00     19.89 o
   0  14  14       10.24       24.27     31.73 o
   1  14  14        5.59       22.40     31.73 o
   2  14  14        0.66        0.00     31.73 o
   3  14  14        0.02        0.00     21.51 o
   4  14  14        2.94        0.00     20.63 o
   5  14  14       33.77       33.60     31.73 o
   6  14  14        9.31       24.27     26.13 o
   7  14  14        0.48        0.00     33.60 o
   8  14  14        0.11        0.00     23.32 o
   9  14  14        0.03        2.21     21.51 o
  10  14  14        0.02        0.00     25.11 o
   1  15  14       44.33       57.87     37.34 o
   2  15  14        0.10        0.00     28.01 o
   3  15  14        2.43       18.66     28.01 o
   4  15  14        7.62        1.86     31.73 o
   5  15  14        2.35       16.80     26.13 o
   6  15  14        0.86        4.71     24.98 o
   7  15  14        0.00        0.00     22.78 o
   8  15  14        1.34        0.00     22.78 o
   9  15  14       10.36        1.53     22.32 o
   5  16  14        0.23        0.00     35.46 o
   6  16  14        2.19       24.48     23.32 o
   1  -2  15        0.10        0.00     42.93 o
   2  -2  15        9.81        0.00     44.80 o
  -2  -1  15        0.51        0.00     37.34 o
  -1  -1  15       46.42       50.40     44.80 o
   0  -1  15       67.23       82.14     41.07 o
   1  -1  15       92.31      128.81     42.94 o
   2  -1  15       25.91       14.93     39.20 o
   3  -1  15        8.39        0.00     42.93 o
   4  -1  15       33.55       89.60     37.34 o
   5  -1  15        1.00        0.00     39.20 o
  -3   0  15        4.77        0.00     35.46 o
  -2   0  15       38.21       74.67     35.47 o
  -1   0  15       31.52       34.43     22.05 o
   0   0  15        0.13        0.00     19.68 o
   1   0  15        4.62        3.73     37.34 o
   2   0  15        6.63       24.27     37.34 o
   3   0  15       51.66       46.67     37.34 o
   4   0  15        4.41        0.00     37.34 o
   5   0  15        4.42        0.00     35.46 o
   6   0  15       23.75       47.82     27.62 o
   7   0  15       28.41       14.93     42.93 o
  -3   1  15        4.01        9.33     35.46 o
  -2   1  15       15.63       39.20     39.20 o
  -1   1  15        0.17       17.97     20.63 o
   0   1  15       57.53       56.17     21.98 o
   1   1  15        2.07        0.00     31.73 o
   2   1  15       72.34       95.20     37.34 o
   3   1  15       17.45       20.54     35.46 o
   4   1  15        3.48        0.00     35.46 o
   5   1  15       37.37       33.60     35.47 o
   6   1  15        5.45        0.00     23.07 o
   7   1  15       99.09      149.35     35.47 o
   8   1  15       15.99       28.01     41.07 o
  -4   2  15        0.47        7.47     41.07 o
  -3   2  15       12.29       26.13     39.20 o
  -2   2  15        0.04        0.00     25.20 o
  -1   2  15        0.03        0.00     20.03 o
   0   2  15        3.40        9.60     22.40 o
   1   2  15        1.26        0.00     22.40 o
   2   2  15        4.25        9.33     33.60 o
   3   2  15       18.34       50.40     33.60 o
   4   2  15      130.60      149.35     33.61 o
   5   2  15       16.47        9.44     23.07 o
   6   2  15      216.36      245.90     24.67 o
   7   2  15       60.63       37.34     35.47 o
   8   2  15        2.36        0.00     39.20 o
   9   2  15        1.37        0.00     35.46 o
  -4   3  15      150.87      177.36     42.94 o
  -3   3  15       12.80       11.92     20.64 o
  -2   3  15        0.43        2.51     20.03 o
  -1   3  15       24.45       38.10     21.41 o
   0   3  15        0.29        5.60     21.12 o
   1   3  15        6.43       24.15     20.43 o
   2   3  15       61.39       69.84     22.32 o
   3   3  15       14.16        7.47     29.87 o
   4   3  15       44.74       44.80     29.87 o
   5   3  15       41.22       36.66     21.75 o
   6   3  15       11.30        8.58     21.00 o
   7   3  15        0.46        3.73     35.46 o
   8   3  15        1.98        5.60     39.20 o
   9   3  15        3.98        0.00     35.46 o
  -4   4  15        3.37        0.00     39.20 o
  -3   4  15        5.09        0.00     21.74 o
  -2   4  15      139.98      120.99     21.00 o
  -1   4  15       18.70       28.58     18.83 o
   0   4  15      131.03       97.31     22.84 o
   1   4  15       10.87       20.86     22.32 o
   2   4  15        4.66        8.20     18.34 o
   3   4  15       48.70       54.14     29.87 o
   4   4  15        3.20       13.19     19.10 o
   5   4  15      132.79      101.19     20.43 o
   6   4  15       30.05       35.47     21.51 o
   7   4  15        2.57        0.00     35.46 o
   8   4  15       18.48       44.80     37.34 o
   9   4  15        1.32        0.00     33.60 o
  10   4  15        0.35       13.07     35.46 o
  -4   5  15        0.12        7.74     20.64 o
  -3   5  15        7.66        4.13     28.94 o
  -2   5  15        1.59        4.58     21.51 o
  -1   5  15       62.58       61.77     21.04 o
   0   5  15      111.83       94.37     21.00 o
   1   5  15       26.24       15.36     20.18 o
   2   5  15       67.32       72.34     21.00 o
   3   5  15       23.50       26.91     20.43 o
   4   5  15        1.64        0.06     19.10 o
   5   5  15       21.06       14.80     18.34 o
   6   5  15        4.45        0.00     29.87 o
   7   5  15       78.78       63.47     33.60 o
   8   5  15       17.79       24.27     35.46 o
   9   5  15        3.89        0.00     33.60 o
  10   5  15        0.90        7.47     35.46 o
  11   5  15        0.32       33.60     42.93 o
  -4   6  15        4.50       13.07     37.34 o
  -3   6  15       27.11       17.07     22.40 o
  -2   6  15       20.63       35.68     21.98 o
  -1   6  15      144.51      117.09     21.00 o
   0   6  15        1.47        6.72     19.67 o
   1   6  15       51.21       62.54     21.12 o
   2   6  15       26.06       28.07     19.10 o
   3   6  15       40.78       53.72     20.18 o
   4   6  15       12.75       14.31     14.01 o
   5   6  15        0.10        8.02     17.78 o
   6   6  15      215.04      224.03     31.73 o
   7   6  15       12.59        0.00     29.87 o
   8   6  15        0.02        3.73     33.60 o
   9   6  15       25.71       37.34     35.47 o
  10   6  15        4.54       13.07     37.34 o
  11   6  15       13.71       11.20     39.20 o
  -4   7  15        0.30       13.07     31.73 o
  -3   7  15        6.32        6.01     23.32 o
  -2   7  15        0.30        0.00     21.98 o
  -1   7  15        2.04        6.54     21.12 o
   0   7  15       23.71       20.54     22.44 o
   1   7  15       34.72       32.83     19.10 o
   2   7  15        3.31        0.42     20.18 o
   3   7  15        5.82        9.33     19.68 o
   4   7  15       43.95       39.38     19.68 o
   5   7  15      273.79      267.23     17.11 o
   6   7  15      212.43      179.35     21.00 o
   7   7  15      182.89      192.29     29.87 o
   8   7  15       15.51       11.20     29.87 o
   9   7  15        0.80       22.40     33.60 o
  10   7  15        4.23        0.00     35.46 o
  11   7  15        1.48        1.86     35.46 o
  -4   8  15       42.24       63.34     28.36 o
  -3   8  15        3.87        0.00     23.32 o
  -2   8  15        2.50        4.15     18.14 o
  -1   8  15        0.01        0.00     18.26 o
   0   8  15      202.45      205.17     18.54 o
   1   8  15      183.91      187.60     23.07 o
   2   8  15       14.19        9.83     19.67 o
   3   8  15       26.16       26.38     19.67 o
   4   8  15       35.89       31.07     18.94 o
   5   8  15        0.99        0.00     17.01 o
   6   8  15        2.00        4.77     17.78 o
   7   8  15        0.23        0.00     19.67 o
   8   8  15      114.17      136.28     29.87 o
   9   8  15       13.31       22.40     33.60 o
  10   8  15       13.79       37.34     35.46 o
  11   8  15        7.08        3.73     31.73 o
  -3   9  15        0.05        0.00     31.73 o
  -2   9  15        0.46        2.15     21.75 o
  -1   9  15        4.23        7.58     22.32 o
   0   9  15        3.45        7.13     16.72 o
   1   9  15       64.72       62.43     16.37 o
   2   9  15        4.18        5.04     14.70 o
   3   9  15        0.95        1.26     14.70 o
   4   9  15       14.75       15.45     18.30 o
   5   9  15       13.79        7.47     26.13 o
   6   9  15       87.90       63.47     29.87 o
   7   9  15      249.89      252.52     21.51 o
   8   9  15      184.56      191.46     23.32 o
   9   9  15       59.65       58.13     24.18 o
  10   9  15       15.77       31.73     33.60 o
  11   9  15        6.58       11.20     33.60 o
  -3  10  15       12.63       11.20     33.60 o
  -2  10  15        1.00        0.00     35.46 o
  -1  10  15       30.59       34.62     20.18 o
   0  10  15        8.47        4.67     22.44 o
   1  10  15        0.06        2.41     20.18 o
   2  10  15        1.51        3.16     16.80 o
   3  10  15        0.51        5.69     14.34 o
   4  10  15        9.49       21.29     14.78 o
   5  10  15        3.81        1.86     28.01 o
   6  10  15        0.27        5.60     26.13 o
   7  10  15       23.99       31.73     33.60 o
   8  10  15      185.82      167.00     23.33 o
   9  10  15        0.32        0.00     21.98 o
  10  10  15        2.18        0.21     23.65 o
  11  10  15       18.92       34.56     21.75 o
  -2  11  15        3.50        0.00     37.34 o
  -1  11  15       35.84        0.00     35.47 o
   0  11  15       27.46       26.47     21.51 o
   1  11  15        3.60        0.00     19.67 o
   2  11  15        2.27       15.40     20.63 o
   3  11  15        3.46       12.55     19.10 o
   4  11  15        9.17        8.83     14.78 o
   5  11  15        0.00        3.73     29.87 o
   6  11  15       33.77       22.40     29.87 o
   7  11  15       52.87       63.47     35.47 o
   8  11  15      141.08      149.35     31.73 o
   9  11  15        3.63        0.99     21.98 o
  10  11  15       10.94       23.94     22.32 o
  11  11  15        5.16        0.00     21.75 o
  -1  12  15       24.06       39.20     35.47 o
   0  12  15        2.99        0.00     23.65 o
   1  12  15        3.45       19.60     22.44 o
   2  12  15        2.73        4.88     20.43 o
   3  12  15        2.02       10.53     20.18 o
   4  12  15        9.15       18.60     19.68 o
   5  12  15       10.74        0.00     33.60 o
   6  12  15       15.25       20.54     33.60 o
   7  12  15        5.42        0.00     33.60 o
   8  12  15        2.71        0.00     33.60 o
   9  12  15       72.00      113.88     29.87 o
  10  12  15       25.18       22.40     31.73 o
   0  13  15        6.51       14.93     33.60 o
   1  13  15       59.52       68.06     23.07 o
   2  13  15       12.36       35.95     20.43 o
   3  13  15        2.61        0.00     21.51 o
   4  13  15        1.48        7.47     33.60 o
   5  13  15        1.14        0.00     35.46 o
   6  13  15        0.27        0.00     35.46 o
   7  13  15        0.64        0.00     28.01 o
[truncated: 13,136 more chars]
